# Supplementary material for: Uncovering the Pharmacological Mechanism of Astragalus Salvia Compound on Pregnancy-Induced Hypertension Syndrome by a Network Pharmacology Approach
Source: Sci Rep. 2017 Dec 4;7:16849. doi: 10.1038/s41598-017-17139-x (PMC5715142; doi:10.1038/s41598-017-17139-x)
Supplement: Supplementary file 1 — Table S1 [file 41598_2017_17139_MOESM1_ESM.xlsx]

## Sheet: Sheet1
Table S1 Enrichment analysis of clusters based on Gene Ontology (GO) annotation
Cluster	Modules	Term	Pathway	Count	%	Pvalue	Genes	Fold Enrichment	Bonferroni
A	Endothelial cell activation and injury	GO:0007596	blood coagulation	11	0.259986	4.32442e-09	KNG1, VWF, ALB, VEGFA, F2, SERPINE1, ITGA2, NOS3, ITGAM, MMP1, TIMP1	12.6529	1.34922e-06
		GO:0030168	platelet activation	8	0.189081	5.99732e-08	KNG1, VWF, IL6, ALB, VEGFA, F2, SERPINE1, TIMP1	20.8638	1.40336e-05
		GO:0002576	platelet degranulation	6	0.14181	2.62659e-07	KNG1, VWF, ALB, VEGFA, SERPINE1, TIMP1	40.9107	3.51206e-05
		GO:0030195	negative regulation of blood coagulation	4	0.0945403	9.68377e-07	KNG1, APOE, EDN1, SERPINE1	188.644	9.0636e-05
		GO:0010544	negative regulation of platelet activation	3	0.0709052	0.000100303	APOE, F2, NOS3	188.644	0.00390439
		GO:0007597	blood coagulation, intrinsic pathway	3	0.0709052	0.000422258	KNG1, VWF, F2	94.3218	0.0112312
	Placental or trophoblast cell ischemia	GO:0045429	positive regulation of nitric oxide biosynthetic process	7	0.165446	9.38768e-11	ICAM1, IL6, TNF, INS, AGT, EDN1, ESR1	90.0345	4.39343e-08
		GO:0008217	regulation of blood pressure	6	0.14181	8.90191e-08	LEP, ACE, REN, AGT, PPARG, NOS3	50.6804	1.38869e-05
		GO:0043066	negative regulation of apoptotic process	8	0.189081	1.35465e-05	LEP, IL6, ALB, MMP9, VEGFA, CAT, KDR, TIMP1	9.27756	0.000905279
		GO:0001890	placenta development	4	0.0945403	2.80619e-05	LEP, VWF, SERPINE1, PPARG	64.6778	0.00174956
		GO:0010595	positive regulation of endothelial cell migration	4	0.0945403	5.62034e-05	AGT, EDN1, VEGFA, KDR	51.4483	0.002502
		GO:0042311	vasodilation	3	0.0709052	0.000290704	KNG1, APOE, AGT	113.186	0.00846827
		GO:0007263	nitric oxide mediated signal transduction	3	0.0709052	0.000422258	APOE, AGT, NOS3	94.3218	0.0112312
		GO:0001525	angiogenesis	5	0.118175	0.000499665	VEGFA, SERPINE1, NOS3, MMP2, KDR	12.8621	0.0129105
		GO:0019229	regulation of vasoconstriction	3	0.0709052	0.000577738	ACE, AGT, EDN1	80.8473	0.013774
		GO:0051000	positive regulation of nitric-oxide synthase activity	3	0.0709052	0.000634842	APOE, INS, ESR1	77.1724	0.0147501
		GO:0035924	cellular response to vascular endothelial growth factor stimulus	3	0.0709052	0.000756913	VCAM1, VEGFA, KDR	70.7414	0.0163472
		GO:2000352	negative regulation of endothelial cell apoptotic process	3	0.0709052	0.00103228	ICAM1, SERPINE1, KDR	60.6355	0.0203582
		GO:0045909	positive regulation of vasodilation	3	0.0709052	0.00134882	INS, AGT, NOS3	53.056	0.0244673
		GO:0045766	positive regulation of angiogenesis	4	0.0945403	0.000805366	VEGFA, SERPINE1, NOS3, KDR	20.9604	0.0169932
		GO:0001974	blood vessel remodeling	3	0.0709052	0.0018016	ACE, AGT, NOS3	45.8863	0.0307725
	Oxidative stress	GO:2000379	positive regulation of reactive oxygen species metabolic process	3	0.0709052	0.00126586	LEP, AGT, F2	54.7675	0.0239054
	Immune factors	GO:0071356	cellular response to tumor necrosis factor	4	0.0945403	0.000571405	VCAM1, ICAM1, IL6, EDN1	23.5805	0.01398
		GO:0001819	positive regulation of cytokine production	3	0.0709052	0.000694569	LEP, TNF, AGT	73.8171	0.0153651
		GO:1902042	negative regulation of extrinsic apoptotic signaling pathway via death domain receptors	3	0.0709052	0.000821864	ICAM1, SERPINE1, NOS3	67.9117	0.0169564
		GO:0032757	positive regulation of interleukin-8 production	3	0.0709052	0.000959555	TNF, SERPINE1, ADIPOQ	62.8812	0.0193447
C	Endothelial cell activation and injury	GO:0072012	glomerulus vasculature development	2	0.131492	0.00146172	ANGPT1, ANGPT2	1215.7	0.0293054
	Placental or trophoblast cell ischemia	GO:0045766	positive regulation of angiogenesis	5	0.328731	1.21642e-07	FLT1, ADM, PGF, TEK, ANGPT2	84.4239	2.96803e-05
		GO:0001525	angiogenesis	4	0.262985	0.000126616	FLT1, PTGS2, TEK, ANGPT2	33.1556	0.00513614
		GO:0048010	vascular endothelial growth factor receptor signaling pathway	4	0.262985	0.000260933	FLT1, PGF, TEK, ANGPT1	25.9581	0.00792789
E	Endothelial cell activation and injury	GO:0002576	platelet degranulation	3	0.641026	2.52694e-05	TGFB3, SERPING1, FN1	197.735	0.00239775
		GO:0030168	platelet activation	3	0.641026	0.000174027	TGFB3, SERPING1, FN1	75.6313	0.00823293
		GO:0007596	blood coagulation	3	0.641026	0.000896912	TGFB3, SERPING1, FN1	33.3577	0.0280151
