# Supplementary material for: Uncovering the Pharmacological Mechanism of Astragalus Salvia Compound on Pregnancy-Induced Hypertension Syndrome by a Network Pharmacology Approach
Source: Sci Rep. 2017 Dec 4;7:16849. doi: 10.1038/s41598-017-17139-x (PMC5715142; doi:10.1038/s41598-017-17139-x)
Supplement: Supplementary file 2 — Table S2 [file 41598_2017_17139_MOESM2_ESM.xlsx]

## Sheet: Sheet1
Table S2 Compound targets for ASC
Compounds	Compounds Targets
1,2,5,6-tetrahydrotanshinone	CA2
1,2,5,6-tetrahydrotanshinone	BMP2
1,2,5,6-tetrahydrotanshinone	AKR1B1
1,2,5,6-tetrahydrotanshinone	ALB
1,2,5,6-tetrahydrotanshinone	MMP3
1,2,5,6-tetrahydrotanshinone	AKR1C2
1,2,5,6-tetrahydrotanshinone	APOA2
1,2,5,6-tetrahydrotanshinone	PIM1
1,2,5,6-tetrahydrotanshinone	F2
1,2,5,6-tetrahydrotanshinone	STS
1,2,5,6-tetrahydrotanshinone	MAOB
1,2,5,6-tetrahydrotanshinone	PDPK1
1,2,5,6-tetrahydrotanshinone	PPIA
1,2,5,6-tetrahydrotanshinone	MAPK10
1,2,5,6-tetrahydrotanshinone	CDK5R1
1,2,5,6-tetrahydrotanshinone	MAPK8
1,2,5,6-tetrahydrotanshinone	CYP19A1
1,2,5,6-tetrahydrotanshinone	CFB
1,2,5,6-tetrahydrotanshinone	EGFR
1,2,5,6-tetrahydrotanshinone	ESRRG
1,2,5,6-tetrahydrotanshinone	MAPK1
1,2,5,6-tetrahydrotanshinone	PIK3CG
1,2,5,6-tetrahydrotanshinone	PGR
1,2,5,6-tetrahydrotanshinone	KIF11
1,2,5,6-tetrahydrotanshinone	EPHB4
1,2,5,6-tetrahydrotanshinone	PPARD
1,2,5,6-tetrahydrotanshinone	PDE4D
1,2,5,6-tetrahydrotanshinone	SEC14L2
1,2,5,6-tetrahydrotanshinone	ADAM17
1,2,5,6-tetrahydrotanshinone	MIF
1,2,5,6-tetrahydrotanshinone	PPP5C
1,2,5,6-tetrahydrotanshinone	SHBG
1,2,5,6-tetrahydrotanshinone	HSP90AA1
1,2,5,6-tetrahydrotanshinone	ANXA5
1,2,5,6-tetrahydrotanshinone	AR
1,2,5,6-tetrahydrotanshinone	BCHE
1,2,5,6-tetrahydrotanshinone	IGF1R
1,2,5,6-tetrahydrotanshinone	TYMS
1,2,5,6-tetrahydrotanshinone	GC
1,2,5,6-tetrahydrotanshinone	RORA
1,2,5,6-tetrahydrotanshinone	CHEK1
1,2,5,6-tetrahydrotanshinone	NOS3
1,2,5,6-tetrahydrotanshinone	ESR1
1,2,5,6-tetrahydrotanshinone	F10
1,2,5,6-tetrahydrotanshinone	MMP13
1,2,5,6-tetrahydrotanshinone	DUSP6
1,2,5,6-tetrahydrotanshinone	SULT2A1
1,2,5,6-tetrahydrotanshinone	PTPN11
1,2,5,6-tetrahydrotanshinone	MAPK14
1,2,5,6-tetrahydrotanshinone	PPARG
1,2,5,6-tetrahydrotanshinone	FNTA
1,2,5,6-tetrahydrotanshinone	TTR
1,2,5,6-tetrahydrotanshinone	ESR2
1,2,5,6-tetrahydrotanshinone	CDK2
1,2,5,6-tetrahydrotanshinone	CES1
1,2,5,6-tetrahydrotanshinone	TNNC1
1,2,5,6-tetrahydrotanshinone	TGFBR1
1,2,5,6-tetrahydrotanshinone	PDE4B
1,2,5,6-tetrahydrotanshinone	SRC
1,2,5,6-tetrahydrotanshinone	ANG
1,2,5,6-tetrahydrotanshinone	GSR
1,2,5,6-tetrahydrotanshinone	PCK1
1,2,5,6-tetrahydrotanshinone	NR3C2
1,2,5,6-tetrahydrotanshinone	METAP2
1,2,5,6-tetrahydrotanshinone	FGFR1
1,2,5,6-tetrahydrotanshinone	HSD11B1
1,2,5,6-tetrahydrotanshinone	WAS
1,2,5,6-tetrahydrotanshinone	CFD
1,2,5,6-tetrahydrotanshinone	DPP4
1,2,5,6-tetrahydrotanshinone	CTSB
1,2,5,6-tetrahydrotanshinone	EPHX2
1,2,5,6-tetrahydrotanshinone	PNMT
1,2,5,6-tetrahydrotanshinone	PRKACA
1,2,5,6-tetrahydrotanshinone	HSD17B1
1,2,5,6-tetrahydrotanshinone	DHODH
1,2,5,6-tetrahydrotanshinone	CCNA2
1,2,5,6-tetrahydrotanshinone	GSK3B
1,2,5,6-tetrahydrotanshinone	PGF
1,2,5,6-tetrahydrotanshinone	CTNNA1
1,2,5,6-tetrahydrotanshinone	HDAC8
1,2,5,6-tetrahydrotanshinone	MMP8
1,2,5,6-tetrahydrotanshinone	PLAU
1,2,5,6-tetrahydrotanshinone	TTPA
1,2,5,6-tetrahydrotanshinone	SOD2
1,2,5,6-tetrahydrotanshinone	FGFR2
1,2,5,6-tetrahydrotanshinone	HPGDS
1,2,5,6-tetrahydrotanshinone	NR1H4
1,2,5,6-tetrahydrotanshinone	CCNT1
1,2,5,6-tetrahydrotanshinone	ADK
1,2,5,6-tetrahydrotanshinone	AKR1C1
1,2,5,6-tetrahydrotanshinone	PTPN1
1,2,5,6-tetrahydrotanshinone	PDE3B
1,2,5,6-tetrahydrotanshinone	TRAPPC3
1,2,5,6-tetrahydrotanshinone	RBP4
1,2,5,6-tetrahydrotanshinone	AKR1C3
1,2,5,6-tetrahydrotanshinone	HMGCR
1,2,5,6-tetrahydrotanshinone	PAK7
1,2,5,6-tetrahydrotanshinone	ADH
1,2,5,6-tetrahydrotanshinone	PDE5A
1,2,5,6-tetrahydrotanshinone	CYP2C9
1,2,5,6-tetrahydrotanshinone	THRB
1,2,5,6-tetrahydrotanshinone	SYK
1,2,5,6-tetrahydrotanshinone	SORD
1,2,5,6-tetrahydrotanshinone	NR1H2
1,2,5,6-tetrahydrotanshinone	LTA4H
1,2,5,6-tetrahydrotanshinone	CDK6
1,2,5,6-tetrahydrotanshinone	ADH1C
1,2,5,6-tetrahydrotanshinone	MMP12
1,2,5,6-tetrahydrotanshinone	DAPK1
1,2,5,6-tetrahydrotanshinone	CBR1
1,2,5,6-tetrahydrotanshinone	RXRA
1,2,5,6-tetrahydrotanshinone	ITK
1,2,5,6-tetrahydrotanshinone	KDR
1,2,5,6-tetrahydrotanshinone	CTSK
1,2,5,6-tetrahydrotanshinone	CDA
1,2,5,6-tetrahydrotanshinone	SULT1E1
1,2,5,6-tetrahydrotanshinone	REN
1,2,5,6-tetrahydrotanshinone	LCK
1,2,5,6-tetrahydrotanshinone	ERBB4
1,2,5,6-tetrahydrotanshinone	MET
1,2,5,6-tetrahydrotanshinone	JAK3
1,2,5,6-tetrahydrotanshinone	MDM2
1,2,5,6-tetrahydrotanshinone	GSTA1
1,2,5,6-tetrahydrotanshinone	SERPINA1
1,2,5,6-tetrahydrotanshinone	NR1H3
1,2,5,6-tetrahydrotanshinone	LSS
1,2,5,6-tetrahydrotanshinone	BACE1
1,2,5,6-tetrahydrotanshinone	AKT2
1,2,5,6-tetrahydrotanshinone	NQO1
1,2,5,6-tetrahydrotanshinone	NR1I3
1,2,5,6-tetrahydrotanshinone	ABO
1,2,5,6-tetrahydrotanshinone	BLVRB
1,2,5,6-tetrahydrotanshinone	MTHFD1
1,2,5,6-tetrahydrotanshinone	CYP2C8
1,2,5,6-tetrahydrotanshinone	HCK
1,2,5,6-tetrahydrotanshinone	NR1I2
1,2,5,6-tetrahydrotanshinone	ELANE
1,2,5,6-tetrahydrotanshinone	FABP4
1,2,5,6-tetrahydrotanshinone	GSTP1
1,2,5,6-tetrahydrotanshinone	RARG
1,2,5,6-tetrahydrotanshinone	RARA
1,2,5,6-tetrahydrotanshinone	UCK2
1,2,5,6-tetrahydrotanshinone	CSK
1,2,5,6-tetrahydrotanshinone	GM2A
1,2,5,6-tetrahydrotanshinone	FKBP1A
1,2,5,6-tetrahydrotanshinone	SHMT1
1,2,5,6-tetrahydrotanshinone	SULT2B1
1,2,5,6-tetrahydrotanshinone	JAK2
1,2,5,6-tetrahydrotanshinone	HNF4G
1,2,5,6-tetrahydrotanshinone	CRABP2
1,2,5,6-tetrahydrotanshinone	DPEP1
1,2,5,6-tetrahydrotanshinone	PPARA
1,2,5,6-tetrahydrotanshinone	IL2
1,2,5,6-tetrahydrotanshinone	FABP3
1,2,5,6-tetrahydrotanshinone	FECH
1,2,5,6-tetrahydrotanshinone	MAPKAPK2
1,2,5,6-tetrahydrotanshinone	HPN
1,2,5,6-tetrahydrotanshinone	PARP1
1,2,5,6-tetrahydrotanshinone	FABP7
1,2,5,6-tetrahydrotanshinone	AURKA
1,2,5,6-tetrahydrotanshinone	MMP2
1,2,5,6-tetrahydrotanshinone	GSTT2
1,2,5,6-tetrahydrotanshinone	S100A9
1,2,5,6-tetrahydrotanshinone	FABP6
1,2,5,6-tetrahydrotanshinone	MAP2K1
1,2,5,6-tetrahydrotanshinone	DHFR
1,2,5,6-tetrahydrotanshinone	XIAP
1,2,5,6-tetrahydrotanshinone	CTSS
1,2,5,6-tetrahydrotanshinone	THRA
1,2,5,6-tetrahydrotanshinone	ZAP70
1,2,5,6-tetrahydrotanshinone	PPP1CC
1,2,5,6-tetrahydrotanshinone	TGM3
1,2,5,6-tetrahydrotanshinone	PRKCQ
1,2,5,6-tetrahydrotanshinone	PADI4
1,2,5,6-tetrahydrotanshinone	DCK
1,2,5,6-tetrahydrotanshinone	BIRC7
1,2,5,6-tetrahydrotanshinone	MTAP
1,2,5,6-tetrahydrotanshinone	RARB
1,2,5,6-tetrahydrotanshinone	ITGAL
1,2,5,6-tetrahydrotanshinone	PYGL
1,2,5,6-tetrahydrotanshinone	GPI
1,2,5,6-tetrahydrotanshinone	NR3C1
1,2,5,6-tetrahydrotanshinone	PITPNA
1,2,5,6-tetrahydrotanshinone	VDR
1,2,5,6-tetrahydrotanshinone	ACADM
1,2,5,6-tetrahydrotanshinone	BRAF
1,2,5,6-tetrahydrotanshinone	SETD7
1,2,5,6-tetrahydrotanshinone	CTSF
1,2,5,6-tetrahydrotanshinone	HNMT
1,2,5,6-tetrahydrotanshinone	TPH1
1,2,5,6-tetrahydrotanshinone	CASP3
1,2,5,6-tetrahydrotanshinone	NT5M
1,2,5,6-tetrahydrotanshinone	PLA2G2A
1,2,5,6-tetrahydrotanshinone	F11
1,2,5,6-tetrahydrotanshinone	DTYMK
1,2,5,6-tetrahydrotanshinone	MME
1,2,5,6-tetrahydrotanshinone	ABL1
1,2,5,6-tetrahydrotanshinone	BHMT
1,2,5,6-tetrahydrotanshinone	SDS
1,2,5,6-tetrahydrotanshinone	FDPS
1,2,5,6-tetrahydrotanshinone	AMD1
1,2,5,6-tetrahydrotanshinone	RXRB
1,2,5,6-tetrahydrotanshinone	EIF4E
1,2,5,6-tetrahydrotanshinone	CASP1
1,2,5,6-tetrahydrotanshinone	NMNAT1
1,2,5,6-tetrahydrotanshinone	TEK
1,2,5,6-tetrahydrotanshinone	KIT
1,2,5,6-tetrahydrotanshinone	HSP90AB1
1,2,5,6-tetrahydrotanshinone	HMOX1
1,2,5,6-tetrahydrotanshinone	GSTM2
1,2,5,6-tetrahydrotanshinone	WARS
1,2,5,6-tetrahydrotanshinone	PIK3R1
1,2,5,6-tetrahydrotanshinone	LCN2
1,2,5,6-tetrahydrotanshinone	INSR
1,2,5,6-tetrahydrotanshinone	TGFB2
1,2,5,6-tetrahydrotanshinone	BCL2L1
1,2,5,6-tetrahydrotanshinone	MMP9
1,2,5,6-tetrahydrotanshinone	CTSG
1,2,5,6-tetrahydrotanshinone	ADAM33
1,2,5,6-tetrahydrotanshinone	IMPDH2
1,2,5,6-tetrahydrotanshinone	PCTP
1,2,5,6-tetrahydrotanshinone	ARL5A
1,2,5,6-tetrahydrotanshinone	RAB5A
1,2,5,6-tetrahydrotanshinone	GSTA3
1,2,5,6-tetrahydrotanshinone	PROCR
1,2,5,6-tetrahydrotanshinone	OAT
1,2,5,6-tetrahydrotanshinone	FOLH1
1,2,5,6-tetrahydrotanshinone	GRB2
1,2,5,6-tetrahydrotanshinone	FKBP3
1,2,5,6-tetrahydrotanshinone	FKBP1B
1,2,5,6-tetrahydrotanshinone	NOS2
1,2,5,6-tetrahydrotanshinone	FGG
1,2,5,6-tetrahydrotanshinone	RND3
1,2,5,6-tetrahydrotanshinone	DUT
1,2,5,6-tetrahydrotanshinone	BTK
1,2,5,6-tetrahydrotanshinone	GLO1
1,2,5,6-tetrahydrotanshinone	BCAT2
1,2,5,6-tetrahydrotanshinone	GART
1,2,5,6-tetrahydrotanshinone	RAC1
1,2,5,6-tetrahydrotanshinone	PFKFB1
1,2,5,6-tetrahydrotanshinone	TPSB2
1,2,5,6-tetrahydrotanshinone	HRAS
1,2,5,6-tetrahydrotanshinone	RAP2A
1,2,5,6-tetrahydrotanshinone	SIRT5
1,7-Dihydroxy-3,9-dimethoxy pterocarpene	AKR1B1
1,7-Dihydroxy-3,9-dimethoxy pterocarpene	CRABP2
1,7-Dihydroxy-3,9-dimethoxy pterocarpene	CDK2
1,7-Dihydroxy-3,9-dimethoxy pterocarpene	INSR
1,7-Dihydroxy-3,9-dimethoxy pterocarpene	NQO2
1,7-Dihydroxy-3,9-dimethoxy pterocarpene	PTPN1
1,7-Dihydroxy-3,9-dimethoxy pterocarpene	DTYMK
1,7-Dihydroxy-3,9-dimethoxy pterocarpene	MME
1,7-Dihydroxy-3,9-dimethoxy pterocarpene	HSD17B1
1,7-Dihydroxy-3,9-dimethoxy pterocarpene	CTSK
1,7-Dihydroxy-3,9-dimethoxy pterocarpene	SHBG
1,7-Dihydroxy-3,9-dimethoxy pterocarpene	NR1I2
1,7-Dihydroxy-3,9-dimethoxy pterocarpene	HCK
1,7-Dihydroxy-3,9-dimethoxy pterocarpene	CYP2C9
1,7-Dihydroxy-3,9-dimethoxy pterocarpene	BACE1
1,7-Dihydroxy-3,9-dimethoxy pterocarpene	GCK
1,7-Dihydroxy-3,9-dimethoxy pterocarpene	CA2
1,7-Dihydroxy-3,9-dimethoxy pterocarpene	TTR
1,7-Dihydroxy-3,9-dimethoxy pterocarpene	CCL5
1,7-Dihydroxy-3,9-dimethoxy pterocarpene	PCK1
1,7-Dihydroxy-3,9-dimethoxy pterocarpene	FECH
1,7-Dihydroxy-3,9-dimethoxy pterocarpene	GART
1,7-Dihydroxy-3,9-dimethoxy pterocarpene	NR3C1
1,7-Dihydroxy-3,9-dimethoxy pterocarpene	ELANE
1,7-Dihydroxy-3,9-dimethoxy pterocarpene	PDE4B
1,7-Dihydroxy-3,9-dimethoxy pterocarpene	PNMT
1,7-Dihydroxy-3,9-dimethoxy pterocarpene	MAPK14
1,7-Dihydroxy-3,9-dimethoxy pterocarpene	MET
1,7-Dihydroxy-3,9-dimethoxy pterocarpene	CHEK1
1,7-Dihydroxy-3,9-dimethoxy pterocarpene	METAP2
1,7-Dihydroxy-3,9-dimethoxy pterocarpene	CCNA2
1,7-Dihydroxy-3,9-dimethoxy pterocarpene	ESR1
1,7-Dihydroxy-3,9-dimethoxy pterocarpene	AKR1C3
1,7-Dihydroxy-3,9-dimethoxy pterocarpene	DCK
1,7-Dihydroxy-3,9-dimethoxy pterocarpene	HSP90AA1
1,7-Dihydroxy-3,9-dimethoxy pterocarpene	HRAS
1,7-Dihydroxy-3,9-dimethoxy pterocarpene	FKBP1A
1,7-Dihydroxy-3,9-dimethoxy pterocarpene	PPP1CC
1,7-Dihydroxy-3,9-dimethoxy pterocarpene	FGFR1
1,7-Dihydroxy-3,9-dimethoxy pterocarpene	RAB9A
1,7-Dihydroxy-3,9-dimethoxy pterocarpene	RAB9B
1,7-Dihydroxy-3,9-dimethoxy pterocarpene	HSD11B1
1,7-Dihydroxy-3,9-dimethoxy pterocarpene	VDR
1,7-Dihydroxy-3,9-dimethoxy pterocarpene	NQO1
1,7-Dihydroxy-3,9-dimethoxy pterocarpene	CASP3
1,7-Dihydroxy-3,9-dimethoxy pterocarpene	SULT1E1
1,7-Dihydroxy-3,9-dimethoxy pterocarpene	MTAP
1,7-Dihydroxy-3,9-dimethoxy pterocarpene	BHMT
1,7-Dihydroxy-3,9-dimethoxy pterocarpene	HNMT
1,7-Dihydroxy-3,9-dimethoxy pterocarpene	GSTP1
1,7-Dihydroxy-3,9-dimethoxy pterocarpene	HMGCR
1,7-Dihydroxy-3,9-dimethoxy pterocarpene	SULT2A1
1,7-Dihydroxy-3,9-dimethoxy pterocarpene	AR
1,7-Dihydroxy-3,9-dimethoxy pterocarpene	HADH
1,7-Dihydroxy-3,9-dimethoxy pterocarpene	CDK6
1,7-Dihydroxy-3,9-dimethoxy pterocarpene	GSTA1
1,7-Dihydroxy-3,9-dimethoxy pterocarpene	EIF4E
1,7-Dihydroxy-3,9-dimethoxy pterocarpene	PRKACA
1,7-Dihydroxy-3,9-dimethoxy pterocarpene	HSPA1A
1,7-Dihydroxy-3,9-dimethoxy pterocarpene	RAB5A
1,7-Dihydroxy-3,9-dimethoxy pterocarpene	ESRRG
1,7-Dihydroxy-3,9-dimethoxy pterocarpene	PDPK1
1,7-Dihydroxy-3,9-dimethoxy pterocarpene	FABP3
1,7-Dihydroxy-3,9-dimethoxy pterocarpene	OAT
1,7-Dihydroxy-3,9-dimethoxy pterocarpene	F2
1,7-Dihydroxy-3,9-dimethoxy pterocarpene	LTA4H
1,7-Dihydroxy-3,9-dimethoxy pterocarpene	KIF11
1,7-Dihydroxy-3,9-dimethoxy pterocarpene	PDE4D
1,7-Dihydroxy-3,9-dimethoxy pterocarpene	ALB
1,7-Dihydroxy-3,9-dimethoxy pterocarpene	LCN2
1,7-Dihydroxy-3,9-dimethoxy pterocarpene	FABP6
1,7-Dihydroxy-3,9-dimethoxy pterocarpene	DPEP1
1,7-Dihydroxy-3,9-dimethoxy pterocarpene	RARB
1,7-Dihydroxy-3,9-dimethoxy pterocarpene	CASP1
1,7-Dihydroxy-3,9-dimethoxy pterocarpene	ADH1C
1,7-Dihydroxy-3,9-dimethoxy pterocarpene	ADH
1,7-Dihydroxy-3,9-dimethoxy pterocarpene	EGFR
1,7-Dihydroxy-3,9-dimethoxy pterocarpene	ESR2
1,7-Dihydroxy-3,9-dimethoxy pterocarpene	KYAT1
1,7-Dihydroxy-3,9-dimethoxy pterocarpene	PTPN11
1,7-Dihydroxy-3,9-dimethoxy pterocarpene	MMP3
1,7-Dihydroxy-3,9-dimethoxy pterocarpene	PIK3R1
1,7-Dihydroxy-3,9-dimethoxy pterocarpene	MMP12
1,7-Dihydroxy-3,9-dimethoxy pterocarpene	PGR
1,7-Dihydroxy-3,9-dimethoxy pterocarpene	LYZ
1,7-Dihydroxy-3,9-dimethoxy pterocarpene	MAOB
1,7-Dihydroxy-3,9-dimethoxy pterocarpene	CYP2C8
1,7-Dihydroxy-3,9-dimethoxy pterocarpene	DPP4
1,7-Dihydroxy-3,9-dimethoxy pterocarpene	TREM1
1,7-Dihydroxy-3,9-dimethoxy pterocarpene	RXRA
1,7-Dihydroxy-3,9-dimethoxy pterocarpene	MMP8
1,7-Dihydroxy-3,9-dimethoxy pterocarpene	TTPA
1,7-Dihydroxy-3,9-dimethoxy pterocarpene	FABP7
1,7-Dihydroxy-3,9-dimethoxy pterocarpene	GPI
1,7-Dihydroxy-3,9-dimethoxy pterocarpene	BMP2
1,7-Dihydroxy-3,9-dimethoxy pterocarpene	HPGDS
1,7-Dihydroxy-3,9-dimethoxy pterocarpene	KAT2B
1,7-Dihydroxy-3,9-dimethoxy pterocarpene	DHFR
1,7-Dihydroxy-3,9-dimethoxy pterocarpene	HAGH
1,7-Dihydroxy-3,9-dimethoxy pterocarpene	DUSP6
1,7-Dihydroxy-3,9-dimethoxy pterocarpene	ADAM17
1,7-Dihydroxy-3,9-dimethoxy pterocarpene	IL2
1,7-Dihydroxy-3,9-dimethoxy pterocarpene	ABL1
1,7-Dihydroxy-3,9-dimethoxy pterocarpene	HDAC8
1,7-Dihydroxy-3,9-dimethoxy pterocarpene	PIM1
1,7-Dihydroxy-3,9-dimethoxy pterocarpene	AKT1
1,7-Dihydroxy-3,9-dimethoxy pterocarpene	RAC1
1,7-Dihydroxy-3,9-dimethoxy pterocarpene	PPP5C
1,7-Dihydroxy-3,9-dimethoxy pterocarpene	APOA2
1,7-Dihydroxy-3,9-dimethoxy pterocarpene	SRC
1,7-Dihydroxy-3,9-dimethoxy pterocarpene	CFD
1,7-Dihydroxy-3,9-dimethoxy pterocarpene	PROCR
1,7-Dihydroxy-3,9-dimethoxy pterocarpene	MAPK8
1,7-Dihydroxy-3,9-dimethoxy pterocarpene	GSR
1,7-Dihydroxy-3,9-dimethoxy pterocarpene	PGF
1,7-Dihydroxy-3,9-dimethoxy pterocarpene	NR3C2
1,7-Dihydroxy-3,9-dimethoxy pterocarpene	AMY2A
1,7-Dihydroxy-3,9-dimethoxy pterocarpene	RAP2A
1,7-Dihydroxy-3,9-dimethoxy pterocarpene	ABO
1,7-Dihydroxy-3,9-dimethoxy pterocarpene	MAP2K1
1,7-Dihydroxy-3,9-dimethoxy pterocarpene	STS
1,7-Dihydroxy-3,9-dimethoxy pterocarpene	RARA
1,7-Dihydroxy-3,9-dimethoxy pterocarpene	LCK
1,7-Dihydroxy-3,9-dimethoxy pterocarpene	EPHB4
1,7-Dihydroxy-3,9-dimethoxy pterocarpene	CTNNA1
1,7-Dihydroxy-3,9-dimethoxy pterocarpene	BTK
1,7-Dihydroxy-3,9-dimethoxy pterocarpene	AKR1C1
1,7-Dihydroxy-3,9-dimethoxy pterocarpene	BIRC7
1,7-Dihydroxy-3,9-dimethoxy pterocarpene	RARG
1,7-Dihydroxy-3,9-dimethoxy pterocarpene	REN
1,7-Dihydroxy-3,9-dimethoxy pterocarpene	THRB
1,7-Dihydroxy-3,9-dimethoxy pterocarpene	GSK3B
1,7-Dihydroxy-3,9-dimethoxy pterocarpene	DHODH
1,7-Dihydroxy-3,9-dimethoxy pterocarpene	RBP4
1,7-Dihydroxy-3,9-dimethoxy pterocarpene	SERPINA1
1,7-Dihydroxy-3,9-dimethoxy pterocarpene	GSTA3
1,7-Dihydroxy-3,9-dimethoxy pterocarpene	HEXB
3-beta-Hydroxymethyllenetanshiquinone	ALB
3-beta-Hydroxymethyllenetanshiquinone	BMP2
3-beta-Hydroxymethyllenetanshiquinone	CFB
3-beta-Hydroxymethyllenetanshiquinone	CA2
3-beta-Hydroxymethyllenetanshiquinone	MAPK10
3-beta-Hydroxymethyllenetanshiquinone	MAPK8
3-beta-Hydroxymethyllenetanshiquinone	PIM1
3-beta-Hydroxymethyllenetanshiquinone	STS
3-beta-Hydroxymethyllenetanshiquinone	F2
3-beta-Hydroxymethyllenetanshiquinone	AKR1C2
3-beta-Hydroxymethyllenetanshiquinone	APOA2
3-beta-Hydroxymethyllenetanshiquinone	ESR1
3-beta-Hydroxymethyllenetanshiquinone	PGR
3-beta-Hydroxymethyllenetanshiquinone	MMP3
3-beta-Hydroxymethyllenetanshiquinone	AR
3-beta-Hydroxymethyllenetanshiquinone	HSD11B1
3-beta-Hydroxymethyllenetanshiquinone	PPIA
3-beta-Hydroxymethyllenetanshiquinone	PDE4D
3-beta-Hydroxymethyllenetanshiquinone	CCNA2
3-beta-Hydroxymethyllenetanshiquinone	TYMS
3-beta-Hydroxymethyllenetanshiquinone	ADAM17
3-beta-Hydroxymethyllenetanshiquinone	SRC
3-beta-Hydroxymethyllenetanshiquinone	KDR
3-beta-Hydroxymethyllenetanshiquinone	SHBG
3-beta-Hydroxymethyllenetanshiquinone	GC
3-beta-Hydroxymethyllenetanshiquinone	DUSP6
3-beta-Hydroxymethyllenetanshiquinone	PDE4B
3-beta-Hydroxymethyllenetanshiquinone	PPP5C
3-beta-Hydroxymethyllenetanshiquinone	MMP13
3-beta-Hydroxymethyllenetanshiquinone	TTR
3-beta-Hydroxymethyllenetanshiquinone	AKR1C1
3-beta-Hydroxymethyllenetanshiquinone	PDPK1
3-beta-Hydroxymethyllenetanshiquinone	MAPK14
3-beta-Hydroxymethyllenetanshiquinone	PTPN11
3-beta-Hydroxymethyllenetanshiquinone	MAPK1
3-beta-Hydroxymethyllenetanshiquinone	CDK2
3-beta-Hydroxymethyllenetanshiquinone	HSPA8
3-beta-Hydroxymethyllenetanshiquinone	KIF11
3-beta-Hydroxymethyllenetanshiquinone	NOS3
3-beta-Hydroxymethyllenetanshiquinone	EGFR
3-beta-Hydroxymethyllenetanshiquinone	PLA2G10
3-beta-Hydroxymethyllenetanshiquinone	ESR2
3-beta-Hydroxymethyllenetanshiquinone	NR3C2
3-beta-Hydroxymethyllenetanshiquinone	SEC14L2
3-beta-Hydroxymethyllenetanshiquinone	PPARD
3-beta-Hydroxymethyllenetanshiquinone	AKR1B1
3-beta-Hydroxymethyllenetanshiquinone	PTPN1
3-beta-Hydroxymethyllenetanshiquinone	CHEK1
3-beta-Hydroxymethyllenetanshiquinone	SOD2
3-beta-Hydroxymethyllenetanshiquinone	F10
3-beta-Hydroxymethyllenetanshiquinone	CFD
3-beta-Hydroxymethyllenetanshiquinone	HPGDS
3-beta-Hydroxymethyllenetanshiquinone	RORA
3-beta-Hydroxymethyllenetanshiquinone	TGFBR1
3-beta-Hydroxymethyllenetanshiquinone	GSK3B
3-beta-Hydroxymethyllenetanshiquinone	ADK
3-beta-Hydroxymethyllenetanshiquinone	TTPA
3-beta-Hydroxymethyllenetanshiquinone	ANXA5
3-beta-Hydroxymethyllenetanshiquinone	NR1H2
3-beta-Hydroxymethyllenetanshiquinone	PRKACA
3-beta-Hydroxymethyllenetanshiquinone	HSD17B1
3-beta-Hydroxymethyllenetanshiquinone	CALM1
3-beta-Hydroxymethyllenetanshiquinone	CALM2
3-beta-Hydroxymethyllenetanshiquinone	CALM3
3-beta-Hydroxymethyllenetanshiquinone	HDAC8
3-beta-Hydroxymethyllenetanshiquinone	MAOB
3-beta-Hydroxymethyllenetanshiquinone	ADH1C
3-beta-Hydroxymethyllenetanshiquinone	CDK6
3-beta-Hydroxymethyllenetanshiquinone	SULT2A1
3-beta-Hydroxymethyllenetanshiquinone	BACE1
3-beta-Hydroxymethyllenetanshiquinone	WAS
3-beta-Hydroxymethyllenetanshiquinone	PDE3B
3-beta-Hydroxymethyllenetanshiquinone	CES1
3-beta-Hydroxymethyllenetanshiquinone	EPHB4
3-beta-Hydroxymethyllenetanshiquinone	PGF
3-beta-Hydroxymethyllenetanshiquinone	HSP90AA1
3-beta-Hydroxymethyllenetanshiquinone	CTNNA1
3-beta-Hydroxymethyllenetanshiquinone	MDM2
3-beta-Hydroxymethyllenetanshiquinone	ADH
3-beta-Hydroxymethyllenetanshiquinone	FGFR2
3-beta-Hydroxymethyllenetanshiquinone	SORD
3-beta-Hydroxymethyllenetanshiquinone	THRB
3-beta-Hydroxymethyllenetanshiquinone	PAK7
3-beta-Hydroxymethyllenetanshiquinone	PPARG
3-beta-Hydroxymethyllenetanshiquinone	NQO2
3-beta-Hydroxymethyllenetanshiquinone	DPP4
3-beta-Hydroxymethyllenetanshiquinone	METAP2
3-beta-Hydroxymethyllenetanshiquinone	ALDH2
3-beta-Hydroxymethyllenetanshiquinone	FGFR1
3-beta-Hydroxymethyllenetanshiquinone	NR1H4
3-beta-Hydroxymethyllenetanshiquinone	MMP12
3-beta-Hydroxymethyllenetanshiquinone	SYK
3-beta-Hydroxymethyllenetanshiquinone	PLA2G2A
3-beta-Hydroxymethyllenetanshiquinone	NR1I2
3-beta-Hydroxymethyllenetanshiquinone	AKR1C3
3-beta-Hydroxymethyllenetanshiquinone	MMP8
3-beta-Hydroxymethyllenetanshiquinone	PAH
3-beta-Hydroxymethyllenetanshiquinone	DHODH
3-beta-Hydroxymethyllenetanshiquinone	CTSK
3-beta-Hydroxymethyllenetanshiquinone	BCHE
3-beta-Hydroxymethyllenetanshiquinone	MET
3-beta-Hydroxymethyllenetanshiquinone	PIK3CG
3-beta-Hydroxymethyllenetanshiquinone	REN
3-beta-Hydroxymethyllenetanshiquinone	ABO
3-beta-Hydroxymethyllenetanshiquinone	ITK
3-beta-Hydroxymethyllenetanshiquinone	NQO1
3-beta-Hydroxymethyllenetanshiquinone	MTHFD1
3-beta-Hydroxymethyllenetanshiquinone	BLVRB
3-beta-Hydroxymethyllenetanshiquinone	SERPINA1
3-beta-Hydroxymethyllenetanshiquinone	ERRA
3-beta-Hydroxymethyllenetanshiquinone	GSTA1
3-beta-Hydroxymethyllenetanshiquinone	PDE5A
3-beta-Hydroxymethyllenetanshiquinone	RBP4
3-beta-Hydroxymethyllenetanshiquinone	PPARA
3-beta-Hydroxymethyllenetanshiquinone	CBR1
3-beta-Hydroxymethyllenetanshiquinone	JAK3
3-beta-Hydroxymethyllenetanshiquinone	FABP4
3-beta-Hydroxymethyllenetanshiquinone	FABP7
3-beta-Hydroxymethyllenetanshiquinone	LCK
3-beta-Hydroxymethyllenetanshiquinone	CCNT1
3-beta-Hydroxymethyllenetanshiquinone	ESRRG
3-beta-Hydroxymethyllenetanshiquinone	TRAPPC3
3-beta-Hydroxymethyllenetanshiquinone	GSTP1
3-beta-Hydroxymethyllenetanshiquinone	ITGAL
3-beta-Hydroxymethyllenetanshiquinone	ERBB4
3-beta-Hydroxymethyllenetanshiquinone	RXRA
3-beta-Hydroxymethyllenetanshiquinone	CYP2C9
3-beta-Hydroxymethyllenetanshiquinone	NR1H3
3-beta-Hydroxymethyllenetanshiquinone	GCK
3-beta-Hydroxymethyllenetanshiquinone	HCK
3-beta-Hydroxymethyllenetanshiquinone	FKBP1A
3-beta-Hydroxymethyllenetanshiquinone	SULT1E1
3-beta-Hydroxymethyllenetanshiquinone	CSK
3-beta-Hydroxymethyllenetanshiquinone	NR3C1
3-beta-Hydroxymethyllenetanshiquinone	MAP2K1
3-beta-Hydroxymethyllenetanshiquinone	CYP2C8
3-beta-Hydroxymethyllenetanshiquinone	FABP6
3-beta-Hydroxymethyllenetanshiquinone	PCK1
3-beta-Hydroxymethyllenetanshiquinone	XIAP
3-beta-Hydroxymethyllenetanshiquinone	AKT2
3-beta-Hydroxymethyllenetanshiquinone	CASP3
3-beta-Hydroxymethyllenetanshiquinone	FABP3
3-beta-Hydroxymethyllenetanshiquinone	S100A9
3-beta-Hydroxymethyllenetanshiquinone	SULT2B1
3-beta-Hydroxymethyllenetanshiquinone	TPH1
3-beta-Hydroxymethyllenetanshiquinone	ACADM
3-beta-Hydroxymethyllenetanshiquinone	IL2
3-beta-Hydroxymethyllenetanshiquinone	NR1I3
3-beta-Hydroxymethyllenetanshiquinone	MTAP
3-beta-Hydroxymethyllenetanshiquinone	FNTA
3-beta-Hydroxymethyllenetanshiquinone	RARG
3-beta-Hydroxymethyllenetanshiquinone	HNF4G
3-beta-Hydroxymethyllenetanshiquinone	LSS
3-beta-Hydroxymethyllenetanshiquinone	MAPKAPK2
3-beta-Hydroxymethyllenetanshiquinone	MAN1B1
3-beta-Hydroxymethyllenetanshiquinone	BRAF
3-beta-Hydroxymethyllenetanshiquinone	MMP2
3-beta-Hydroxymethyllenetanshiquinone	SETD7
3-beta-Hydroxymethyllenetanshiquinone	HMGCR
3-beta-Hydroxymethyllenetanshiquinone	ZAP70
3-beta-Hydroxymethyllenetanshiquinone	DHFR
3-beta-Hydroxymethyllenetanshiquinone	JAK2
3-beta-Hydroxymethyllenetanshiquinone	F11
3-beta-Hydroxymethyllenetanshiquinone	THRA
3-beta-Hydroxymethyllenetanshiquinone	BST1
3-beta-Hydroxymethyllenetanshiquinone	PRKCQ
3-beta-Hydroxymethyllenetanshiquinone	FECH
3-beta-Hydroxymethyllenetanshiquinone	CRABP2
3-beta-Hydroxymethyllenetanshiquinone	DCK
3-beta-Hydroxymethyllenetanshiquinone	TGM3
3-beta-Hydroxymethyllenetanshiquinone	CTSF
3-beta-Hydroxymethyllenetanshiquinone	RARB
3-beta-Hydroxymethyllenetanshiquinone	DTYMK
3-beta-Hydroxymethyllenetanshiquinone	CTSS
3-beta-Hydroxymethyllenetanshiquinone	UCK2
3-beta-Hydroxymethyllenetanshiquinone	HNMT
3-beta-Hydroxymethyllenetanshiquinone	VDR
3-beta-Hydroxymethyllenetanshiquinone	CLK1
3-beta-Hydroxymethyllenetanshiquinone	GSR
3-beta-Hydroxymethyllenetanshiquinone	ABL1
3-beta-Hydroxymethyllenetanshiquinone	TEK
3-beta-Hydroxymethyllenetanshiquinone	SDS
3-beta-Hydroxymethyllenetanshiquinone	FDPS
3-beta-Hydroxymethyllenetanshiquinone	OAT
3-beta-Hydroxymethyllenetanshiquinone	PPP1CC
3-beta-Hydroxymethyllenetanshiquinone	MMP16
3-beta-Hydroxymethyllenetanshiquinone	AGXT
3-beta-Hydroxymethyllenetanshiquinone	AMD1
3-beta-Hydroxymethyllenetanshiquinone	DPEP1
3-beta-Hydroxymethyllenetanshiquinone	OTC
3-beta-Hydroxymethyllenetanshiquinone	LCN2
3-beta-Hydroxymethyllenetanshiquinone	RHEB
3-beta-Hydroxymethyllenetanshiquinone	MME
3-beta-Hydroxymethyllenetanshiquinone	MMP9
3-beta-Hydroxymethyllenetanshiquinone	NT5M
3-beta-Hydroxymethyllenetanshiquinone	ELANE
3-beta-Hydroxymethyllenetanshiquinone	MMP1
3-beta-Hydroxymethyllenetanshiquinone	AMY2A
3-beta-Hydroxymethyllenetanshiquinone	RXRB
3-beta-Hydroxymethyllenetanshiquinone	FOLH1
3-beta-Hydroxymethyllenetanshiquinone	GRB2
3-beta-Hydroxymethyllenetanshiquinone	TGFB2
3-beta-Hydroxymethyllenetanshiquinone	LTA4H
3-beta-Hydroxymethyllenetanshiquinone	KAT2B
3-beta-Hydroxymethyllenetanshiquinone	KIT
3-beta-Hydroxymethyllenetanshiquinone	HSP90AB1
3-beta-Hydroxymethyllenetanshiquinone	CDK7
3-beta-Hydroxymethyllenetanshiquinone	RARA
3-beta-Hydroxymethyllenetanshiquinone	GSTM1
3-beta-Hydroxymethyllenetanshiquinone	CBS
3-beta-Hydroxymethyllenetanshiquinone	GCDH
3-beta-Hydroxymethyllenetanshiquinone	FKBP1B
3-beta-Hydroxymethyllenetanshiquinone	GSTA3
3-beta-Hydroxymethyllenetanshiquinone	INSR
3-beta-Hydroxymethyllenetanshiquinone	PCTP
3-beta-Hydroxymethyllenetanshiquinone	CASP1
3-beta-Hydroxymethyllenetanshiquinone	BHMT
3-beta-Hydroxymethyllenetanshiquinone	GLO1
3-beta-Hydroxymethyllenetanshiquinone	CTSB
3-beta-Hydroxymethyllenetanshiquinone	NDST1
3-beta-Hydroxymethyllenetanshiquinone	CHIT1
3-beta-Hydroxymethyllenetanshiquinone	EIF4E
3-beta-Hydroxymethyllenetanshiquinone	ADAM33
3-beta-Hydroxymethyllenetanshiquinone	SELE
3-beta-Hydroxymethyllenetanshiquinone	BIRC7
3-beta-Hydroxymethyllenetanshiquinone	GART
3-beta-Hydroxymethyllenetanshiquinone	BCL2L1
3-beta-Hydroxymethyllenetanshiquinone	PNMT
3-beta-Hydroxymethyllenetanshiquinone	DUT
3-beta-Hydroxymethyllenetanshiquinone	STAT1
3-beta-Hydroxymethyllenetanshiquinone	BCAT2
3-beta-Hydroxymethyllenetanshiquinone	WARS
3-beta-Hydroxymethyllenetanshiquinone	HRAS
3-beta-Hydroxymethyllenetanshiquinone	FKBP3
3-beta-Hydroxymethyllenetanshiquinone	ME2
3-beta-Hydroxymethyllenetanshiquinone	GSTT2
3-beta-Hydroxymethyllenetanshiquinone	APAF1
3-beta-Hydroxymethyllenetanshiquinone	RAC1
3-beta-Hydroxymethyllenetanshiquinone	FGG
3-beta-Hydroxymethyllenetanshiquinone	PIK3R1
3-beta-Hydroxymethyllenetanshiquinone	HPRT1
3-beta-Hydroxymethyllenetanshiquinone	TAP1
3-beta-Hydroxymethyllenetanshiquinone	GMPR2
3-beta-Hydroxymethyllenetanshiquinone	PROCR
3-beta-Hydroxymethyllenetanshiquinone	BTK
3-beta-Hydroxymethyllenetanshiquinone	GSTM2
3-beta-Hydroxymethyllenetanshiquinone	IVD
3-beta-Hydroxymethyllenetanshiquinone	RAP2A
3-beta-Hydroxymethyllenetanshiquinone	PFKFB1
3-beta-Hydroxymethyllenetanshiquinone	F7
3-beta-Hydroxymethyllenetanshiquinone	SPR
3,9-di-O-methylnissolin	AKR1B1
3,9-di-O-methylnissolin	CRABP2
3,9-di-O-methylnissolin	MAOB
3,9-di-O-methylnissolin	HSP90AA1
3,9-di-O-methylnissolin	AR
3,9-di-O-methylnissolin	PDE4D
3,9-di-O-methylnissolin	ELANE
3,9-di-O-methylnissolin	MME
3,9-di-O-methylnissolin	PPP1CC
3,9-di-O-methylnissolin	METAP2
3,9-di-O-methylnissolin	NQO2
3,9-di-O-methylnissolin	GSTA1
3,9-di-O-methylnissolin	NR3C1
3,9-di-O-methylnissolin	CHEK1
3,9-di-O-methylnissolin	INSR
3,9-di-O-methylnissolin	HSD17B1
3,9-di-O-methylnissolin	TTR
3,9-di-O-methylnissolin	HNMT
3,9-di-O-methylnissolin	PNMT
3,9-di-O-methylnissolin	HADH
3,9-di-O-methylnissolin	ESR1
3,9-di-O-methylnissolin	FABP3
3,9-di-O-methylnissolin	PTPN1
3,9-di-O-methylnissolin	SHBG
3,9-di-O-methylnissolin	AKR1C3
3,9-di-O-methylnissolin	MAPK14
3,9-di-O-methylnissolin	BACE1
3,9-di-O-methylnissolin	HPRT1
3,9-di-O-methylnissolin	MAPK10
3,9-di-O-methylnissolin	SULT2B1
3,9-di-O-methylnissolin	SULT1E1
3,9-di-O-methylnissolin	GPI
3,9-di-O-methylnissolin	BHMT
3,9-di-O-methylnissolin	CA2
3,9-di-O-methylnissolin	CDK2
3,9-di-O-methylnissolin	CCNA2
3,9-di-O-methylnissolin	FKBP1A
3,9-di-O-methylnissolin	MET
3,9-di-O-methylnissolin	FGFR1
3,9-di-O-methylnissolin	GSTP1
3,9-di-O-methylnissolin	ACE
3,9-di-O-methylnissolin	GSK3B
3,9-di-O-methylnissolin	DPEP1
3,9-di-O-methylnissolin	F2
3,9-di-O-methylnissolin	DCK
3,9-di-O-methylnissolin	ADH
3,9-di-O-methylnissolin	NOS2
3,9-di-O-methylnissolin	FECH
3,9-di-O-methylnissolin	NR3C2
3,9-di-O-methylnissolin	NR1I2
3,9-di-O-methylnissolin	SDS
3,9-di-O-methylnissolin	DHODH
3,9-di-O-methylnissolin	APAF1
3,9-di-O-methylnissolin	CTNNA1
3,9-di-O-methylnissolin	RXRA
3,9-di-O-methylnissolin	RARB
3,9-di-O-methylnissolin	SEC14L2
3,9-di-O-methylnissolin	RXRB
3,9-di-O-methylnissolin	OAT
3,9-di-O-methylnissolin	RAB5A
3,9-di-O-methylnissolin	ABO
3,9-di-O-methylnissolin	GSTT2
3,9-di-O-methylnissolin	IMPDH2
3,9-di-O-methylnissolin	FABP7
3,9-di-O-methylnissolin	APOA2
3,9-di-O-methylnissolin	ALB
3,9-di-O-methylnissolin	STS
3,9-di-O-methylnissolin	RARG
3,9-di-O-methylnissolin	TTPA
3,9-di-O-methylnissolin	PDE4B
3,9-di-O-methylnissolin	PPIA
3,9-di-O-methylnissolin	MMP3
3,9-di-O-methylnissolin	VDR
3,9-di-O-methylnissolin	TRAPPC3
3,9-di-O-methylnissolin	NQO1
3,9-di-O-methylnissolin	PROCR
3,9-di-O-methylnissolin	RARA
3,9-di-O-methylnissolin	ESR2
3,9-di-O-methylnissolin	PTPN11
3,9-di-O-methylnissolin	BMP2
3,9-di-O-methylnissolin	F10
3,9-di-O-methylnissolin	DUSP6
3,9-di-O-methylnissolin	MMP8
3,9-di-O-methylnissolin	PPP5C
3,9-di-O-methylnissolin	SULT2A1
3,9-di-O-methylnissolin	AKR1C1
3,9-di-O-methylnissolin	PGF
3,9-di-O-methylnissolin	FABP6
3,9-di-O-methylnissolin	HPGDS
3,9-di-O-methylnissolin	GC
3,9-di-O-methylnissolin	GCK
3,9-di-O-methylnissolin	HMGCR
3,9-di-O-methylnissolin	SRC
3,9-di-O-methylnissolin	TGM3
3,9-di-O-methylnissolin	DTYMK
3,9-di-O-methylnissolin	CASP1
3,9-di-O-methylnissolin	FGG
3,9-di-O-methylnissolin	LSS
3,9-di-O-methylnissolin	CTSK
3,9-di-O-methylnissolin	KDR
3,9-di-O-methylnissolin	PRKACA
3,9-di-O-methylnissolin	RBP4
3,9-di-O-methylnissolin	PGR
3,9-di-O-methylnissolin	MTHFD1
3,9-di-O-methylnissolin	PDE5A
3,9-di-O-methylnissolin	CBS
3,9-di-O-methylnissolin	NR1H4
3,9-di-O-methylnissolin	MTAP
3,9-di-O-methylnissolin	BST1
3,9-di-O-methylnissolin	EIF4E
3,9-di-O-methylnissolin	HRAS
3,9-di-O-methylnissolin	PDPK1
3,9-di-O-methylnissolin	LCK
3,9-di-O-methylnissolin	ADK
3,9-di-O-methylnissolin	SERPINA1
3,9-di-O-methylnissolin	PCK1
3,9-di-O-methylnissolin	BIRC7
3,9-di-O-methylnissolin	KIF11
3,9-di-O-methylnissolin	DPP4
3,9-di-O-methylnissolin	GSTM2
3,9-di-O-methylnissolin	BRAF
3,9-di-O-methylnissolin	ESRRG
3,9-di-O-methylnissolin	HNF4G
3,9-di-O-methylnissolin	ERBB4
3,9-di-O-methylnissolin	ANG
3,9-di-O-methylnissolin	EGFR
3,9-di-O-methylnissolin	LTA4H
3,9-di-O-methylnissolin	TAP1
3,9-di-O-methylnissolin	MMP12
3,9-di-O-methylnissolin	AMD1
3,9-di-O-methylnissolin	MMP2
3,9-di-O-methylnissolin	PIM1
3,9-di-O-methylnissolin	SIRT5
3,9-di-O-methylnissolin	RFK
3,9-di-O-methylnissolin	IL2
3,9-di-O-methylnissolin	CYP2C9
3,9-di-O-methylnissolin	ADAM33
3,9-di-O-methylnissolin	CTSG
3α-hydroxytanshinone IIA	APOA2
3α-hydroxytanshinone IIA	MAPK1
3α-hydroxytanshinone IIA	STS
3α-hydroxytanshinone IIA	ALB
3α-hydroxytanshinone IIA	ITGAL
3α-hydroxytanshinone IIA	GSTP1
3α-hydroxytanshinone IIA	BMP2
3α-hydroxytanshinone IIA	CA2
3α-hydroxytanshinone IIA	PDE4B
3α-hydroxytanshinone IIA	PIM1
3α-hydroxytanshinone IIA	MAPK10
3α-hydroxytanshinone IIA	KDR
3α-hydroxytanshinone IIA	F2
3α-hydroxytanshinone IIA	MMP3
3α-hydroxytanshinone IIA	BCHE
3α-hydroxytanshinone IIA	PPIA
3α-hydroxytanshinone IIA	CA1
3α-hydroxytanshinone IIA	MAPK8
3α-hydroxytanshinone IIA	NR1H2
3α-hydroxytanshinone IIA	CFB
3α-hydroxytanshinone IIA	PDPK1
3α-hydroxytanshinone IIA	AKR1C2
3α-hydroxytanshinone IIA	AR
3α-hydroxytanshinone IIA	HSP90AA1
3α-hydroxytanshinone IIA	ESR1
3α-hydroxytanshinone IIA	RXRA
3α-hydroxytanshinone IIA	GC
3α-hydroxytanshinone IIA	KIF11
3α-hydroxytanshinone IIA	ANXA5
3α-hydroxytanshinone IIA	TTR
3α-hydroxytanshinone IIA	PLA2G10
3α-hydroxytanshinone IIA	PPARD
3α-hydroxytanshinone IIA	METAP2
3α-hydroxytanshinone IIA	PDE4D
3α-hydroxytanshinone IIA	RORA
3α-hydroxytanshinone IIA	HSD11B1
3α-hydroxytanshinone IIA	MAOB
3α-hydroxytanshinone IIA	ADAM17
3α-hydroxytanshinone IIA	SRC
3α-hydroxytanshinone IIA	PGR
3α-hydroxytanshinone IIA	BCAT2
3α-hydroxytanshinone IIA	CCNA2
3α-hydroxytanshinone IIA	CDK5R1
3α-hydroxytanshinone IIA	MAPK14
3α-hydroxytanshinone IIA	TYMS
3α-hydroxytanshinone IIA	CHEK1
3α-hydroxytanshinone IIA	SHBG
3α-hydroxytanshinone IIA	MIF
3α-hydroxytanshinone IIA	MMP13
3α-hydroxytanshinone IIA	PPP5C
3α-hydroxytanshinone IIA	EGFR
3α-hydroxytanshinone IIA	DPP4
3α-hydroxytanshinone IIA	DUSP6
3α-hydroxytanshinone IIA	FGFR2
3α-hydroxytanshinone IIA	ESRRG
3α-hydroxytanshinone IIA	F10
3α-hydroxytanshinone IIA	AKR1B1
3α-hydroxytanshinone IIA	CASP7
3α-hydroxytanshinone IIA	PPARG
3α-hydroxytanshinone IIA	CES1
3α-hydroxytanshinone IIA	LGALS7
3α-hydroxytanshinone IIA	ESR2
3α-hydroxytanshinone IIA	CDK2
3α-hydroxytanshinone IIA	SULT2A1
3α-hydroxytanshinone IIA	SEC14L2
3α-hydroxytanshinone IIA	GSK3B
3α-hydroxytanshinone IIA	TGFBR1
3α-hydroxytanshinone IIA	FNTA
3α-hydroxytanshinone IIA	HSD17B1
3α-hydroxytanshinone IIA	GSR
3α-hydroxytanshinone IIA	CFD
3α-hydroxytanshinone IIA	PTPN11
3α-hydroxytanshinone IIA	CSNK1G2
3α-hydroxytanshinone IIA	NR1H4
3α-hydroxytanshinone IIA	SOD2
3α-hydroxytanshinone IIA	BACE1
3α-hydroxytanshinone IIA	AKR1C1
3α-hydroxytanshinone IIA	HPGDS
3α-hydroxytanshinone IIA	ADH1C
3α-hydroxytanshinone IIA	ADH
3α-hydroxytanshinone IIA	NR3C2
3α-hydroxytanshinone IIA	PDE3B
3α-hydroxytanshinone IIA	PTPN1
3α-hydroxytanshinone IIA	HDAC8
3α-hydroxytanshinone IIA	MMP8
3α-hydroxytanshinone IIA	PRKACA
3α-hydroxytanshinone IIA	PAH
3α-hydroxytanshinone IIA	AKR1C3
3α-hydroxytanshinone IIA	NOS3
3α-hydroxytanshinone IIA	CDK6
3α-hydroxytanshinone IIA	SORD
3α-hydroxytanshinone IIA	ERRA
3α-hydroxytanshinone IIA	PARP1
3α-hydroxytanshinone IIA	REN
3α-hydroxytanshinone IIA	PGF
3α-hydroxytanshinone IIA	WAS
3α-hydroxytanshinone IIA	CTNNA1
3α-hydroxytanshinone IIA	RBP4
3α-hydroxytanshinone IIA	MET
3α-hydroxytanshinone IIA	LSS
3α-hydroxytanshinone IIA	HMGCR
3α-hydroxytanshinone IIA	THRB
3α-hydroxytanshinone IIA	SULT2B1
3α-hydroxytanshinone IIA	CDA
3α-hydroxytanshinone IIA	HPN
3α-hydroxytanshinone IIA	F7
3α-hydroxytanshinone IIA	ADK
3α-hydroxytanshinone IIA	PDE5A
3α-hydroxytanshinone IIA	TTPA
3α-hydroxytanshinone IIA	JAK3
3α-hydroxytanshinone IIA	MTAP
3α-hydroxytanshinone IIA	TRAPPC3
3α-hydroxytanshinone IIA	LCK
3α-hydroxytanshinone IIA	ITK
3α-hydroxytanshinone IIA	EPHB4
3α-hydroxytanshinone IIA	CCNT1
3α-hydroxytanshinone IIA	MDM2
3α-hydroxytanshinone IIA	FABP6
3α-hydroxytanshinone IIA	MMP12
3α-hydroxytanshinone IIA	PCK1
3α-hydroxytanshinone IIA	DHODH
3α-hydroxytanshinone IIA	CYP2C9
3α-hydroxytanshinone IIA	GSTA1
3α-hydroxytanshinone IIA	ELANE
3α-hydroxytanshinone IIA	SERPINA1
3α-hydroxytanshinone IIA	PLK1
3α-hydroxytanshinone IIA	HCK
3α-hydroxytanshinone IIA	FGFR1
3α-hydroxytanshinone IIA	XIAP
3α-hydroxytanshinone IIA	S100A9
3α-hydroxytanshinone IIA	HNF4G
3α-hydroxytanshinone IIA	DPEP1
3α-hydroxytanshinone IIA	CYP2C8
3α-hydroxytanshinone IIA	MAP2K1
3α-hydroxytanshinone IIA	NQO2
3α-hydroxytanshinone IIA	FKBP1A
3α-hydroxytanshinone IIA	UCK2
3α-hydroxytanshinone IIA	IL2
3α-hydroxytanshinone IIA	PPARA
3α-hydroxytanshinone IIA	CTSS
3α-hydroxytanshinone IIA	NR3C1
3α-hydroxytanshinone IIA	NR1I2
3α-hydroxytanshinone IIA	FABP7
3α-hydroxytanshinone IIA	FECH
3α-hydroxytanshinone IIA	DCK
3α-hydroxytanshinone IIA	AMY1A
3α-hydroxytanshinone IIA	AMY1B
3α-hydroxytanshinone IIA	AMY1C
3α-hydroxytanshinone IIA	ZAP70
3α-hydroxytanshinone IIA	MMP2
3α-hydroxytanshinone IIA	PRKCQ
3α-hydroxytanshinone IIA	HEXB
3α-hydroxytanshinone IIA	MAPKAPK2
3α-hydroxytanshinone IIA	NQO1
3α-hydroxytanshinone IIA	FABP3
3α-hydroxytanshinone IIA	CRABP2
3α-hydroxytanshinone IIA	ERBB4
3α-hydroxytanshinone IIA	RARB
3α-hydroxytanshinone IIA	CTSB
3α-hydroxytanshinone IIA	MTHFD1
3α-hydroxytanshinone IIA	JAK2
3α-hydroxytanshinone IIA	PADI4
3α-hydroxytanshinone IIA	SULT1E1
3α-hydroxytanshinone IIA	ABO
3α-hydroxytanshinone IIA	BIRC7
3α-hydroxytanshinone IIA	NR1H3
3α-hydroxytanshinone IIA	BRAF
3α-hydroxytanshinone IIA	AKT2
3α-hydroxytanshinone IIA	TEK
3α-hydroxytanshinone IIA	ACPP
3α-hydroxytanshinone IIA	HNMT
3α-hydroxytanshinone IIA	CTSK
3α-hydroxytanshinone IIA	IGF1R
3α-hydroxytanshinone IIA	NOS2
3α-hydroxytanshinone IIA	BLVRB
3α-hydroxytanshinone IIA	MMP9
3α-hydroxytanshinone IIA	THRA
3α-hydroxytanshinone IIA	VDR
3α-hydroxytanshinone IIA	RARG
3α-hydroxytanshinone IIA	RARA
3α-hydroxytanshinone IIA	RXRB
3α-hydroxytanshinone IIA	SDS
3α-hydroxytanshinone IIA	SYK
3α-hydroxytanshinone IIA	PLA2G2A
3α-hydroxytanshinone IIA	CBR1
3α-hydroxytanshinone IIA	CTSG
3α-hydroxytanshinone IIA	SETD7
3α-hydroxytanshinone IIA	F11
3α-hydroxytanshinone IIA	PYGL
3α-hydroxytanshinone IIA	SRM
3α-hydroxytanshinone IIA	BST1
3α-hydroxytanshinone IIA	CD1A
3α-hydroxytanshinone IIA	TPH1
3α-hydroxytanshinone IIA	DHFR
3α-hydroxytanshinone IIA	TGM3
3α-hydroxytanshinone IIA	DTYMK
3α-hydroxytanshinone IIA	PPP1CC
3α-hydroxytanshinone IIA	TGFB2
3α-hydroxytanshinone IIA	LCN2
3α-hydroxytanshinone IIA	FDPS
3α-hydroxytanshinone IIA	LTA4H
3α-hydroxytanshinone IIA	MME
3α-hydroxytanshinone IIA	BCL2L1
3α-hydroxytanshinone IIA	GPI
3α-hydroxytanshinone IIA	AMD1
3α-hydroxytanshinone IIA	GLO1
3α-hydroxytanshinone IIA	GSTT2
3α-hydroxytanshinone IIA	FABP4
3α-hydroxytanshinone IIA	PIK3R1
3α-hydroxytanshinone IIA	NMNAT1
3α-hydroxytanshinone IIA	ABL1
3α-hydroxytanshinone IIA	ACADM
3α-hydroxytanshinone IIA	CTSL
3α-hydroxytanshinone IIA	CASP1
3α-hydroxytanshinone IIA	KAT2B
3α-hydroxytanshinone IIA	FOLH1
3α-hydroxytanshinone IIA	HSP90AB1
3α-hydroxytanshinone IIA	NT5M
3α-hydroxytanshinone IIA	OAT
3α-hydroxytanshinone IIA	GSTM2
3α-hydroxytanshinone IIA	CDC42
3α-hydroxytanshinone IIA	AMY2A
3α-hydroxytanshinone IIA	WARS
3α-hydroxytanshinone IIA	GSTA3
3α-hydroxytanshinone IIA	PCTP
3α-hydroxytanshinone IIA	TPSB2
3α-hydroxytanshinone IIA	CASP3
3α-hydroxytanshinone IIA	ADAM33
3α-hydroxytanshinone IIA	EIF4E
3α-hydroxytanshinone IIA	MMP1
3α-hydroxytanshinone IIA	BHMT
3α-hydroxytanshinone IIA	SELE
3α-hydroxytanshinone IIA	KIT
3α-hydroxytanshinone IIA	INSR
3α-hydroxytanshinone IIA	FKBP3
3α-hydroxytanshinone IIA	PROCR
3α-hydroxytanshinone IIA	LYZ
3α-hydroxytanshinone IIA	FKBP1B
3α-hydroxytanshinone IIA	FGG
3α-hydroxytanshinone IIA	GSTM1
3α-hydroxytanshinone IIA	HRAS
3α-hydroxytanshinone IIA	DUT
3α-hydroxytanshinone IIA	PNMT
3α-hydroxytanshinone IIA	SULT1A1
3α-hydroxytanshinone IIA	SIRT5
3α-hydroxytanshinone IIA	RAP2A
3α-hydroxytanshinone IIA	GART
3α-hydroxytanshinone IIA	RFK
4-methylenemiltirone	STS
4-methylenemiltirone	APOA2
4-methylenemiltirone	PIM1
4-methylenemiltirone	ALB
4-methylenemiltirone	F2
4-methylenemiltirone	BMP2
4-methylenemiltirone	CES1
4-methylenemiltirone	MAOB
4-methylenemiltirone	AKR1B1
4-methylenemiltirone	CDK5R1
4-methylenemiltirone	MAPK10
4-methylenemiltirone	CFB
4-methylenemiltirone	PPIA
4-methylenemiltirone	MAPK1
4-methylenemiltirone	MAPK8
4-methylenemiltirone	PDE4D
4-methylenemiltirone	EPHB4
4-methylenemiltirone	CA2
4-methylenemiltirone	ESRRG
4-methylenemiltirone	ESR1
4-methylenemiltirone	KIF11
4-methylenemiltirone	CYP19A1
4-methylenemiltirone	AR
4-methylenemiltirone	MMP3
4-methylenemiltirone	AKR1C2
4-methylenemiltirone	BCHE
4-methylenemiltirone	MAPK14
4-methylenemiltirone	RXRA
4-methylenemiltirone	MMP13
4-methylenemiltirone	TGFBR1
4-methylenemiltirone	CHEK1
4-methylenemiltirone	GC
4-methylenemiltirone	SHBG
4-methylenemiltirone	SRC
4-methylenemiltirone	TYMS
4-methylenemiltirone	PPARG
4-methylenemiltirone	FNTA
4-methylenemiltirone	ESR2
4-methylenemiltirone	CTSB
4-methylenemiltirone	PGR
4-methylenemiltirone	TTR
4-methylenemiltirone	F10
4-methylenemiltirone	PPARD
4-methylenemiltirone	DUSP6
4-methylenemiltirone	ANXA5
4-methylenemiltirone	PDPK1
4-methylenemiltirone	PPP5C
4-methylenemiltirone	CDK2
4-methylenemiltirone	EGFR
4-methylenemiltirone	CCNA2
4-methylenemiltirone	RORA
4-methylenemiltirone	MIF
4-methylenemiltirone	PDE4B
4-methylenemiltirone	DPP4
4-methylenemiltirone	BACE1
4-methylenemiltirone	SULT2A1
4-methylenemiltirone	ADAM17
4-methylenemiltirone	PTPN11
4-methylenemiltirone	HSD11B1
4-methylenemiltirone	SEC14L2
4-methylenemiltirone	HSP90AA1
4-methylenemiltirone	HPGDS
4-methylenemiltirone	HDAC8
4-methylenemiltirone	PRKACA
4-methylenemiltirone	ADH
4-methylenemiltirone	FGFR2
4-methylenemiltirone	NR1H4
4-methylenemiltirone	NOS3
4-methylenemiltirone	TRAPPC3
4-methylenemiltirone	FGFR1
4-methylenemiltirone	PNMT
4-methylenemiltirone	GSK3B
4-methylenemiltirone	NR1H3
4-methylenemiltirone	METAP2
4-methylenemiltirone	NQO2
4-methylenemiltirone	PTPN1
4-methylenemiltirone	MET
4-methylenemiltirone	TNNC1
4-methylenemiltirone	HSD17B1
4-methylenemiltirone	CDK6
4-methylenemiltirone	XIAP
4-methylenemiltirone	MMP8
4-methylenemiltirone	ITK
4-methylenemiltirone	AKR1C3
4-methylenemiltirone	WAS
4-methylenemiltirone	PGF
4-methylenemiltirone	DAPK1
4-methylenemiltirone	PAK7
4-methylenemiltirone	NR3C2
4-methylenemiltirone	NR1H2
4-methylenemiltirone	SOD2
4-methylenemiltirone	KDR
4-methylenemiltirone	CTSK
4-methylenemiltirone	CTNNA1
4-methylenemiltirone	GSR
4-methylenemiltirone	RARA
4-methylenemiltirone	TTPA
4-methylenemiltirone	EPHX2
4-methylenemiltirone	AKR1C1
4-methylenemiltirone	DHODH
4-methylenemiltirone	MTAP
4-methylenemiltirone	THRB
4-methylenemiltirone	CCNT1
4-methylenemiltirone	SORD
4-methylenemiltirone	REN
4-methylenemiltirone	ERBB4
4-methylenemiltirone	NR1I3
4-methylenemiltirone	RBP4
4-methylenemiltirone	ADH1C
4-methylenemiltirone	PDE5A
4-methylenemiltirone	PPARA
4-methylenemiltirone	HNF4G
4-methylenemiltirone	PCK1
4-methylenemiltirone	SYK
4-methylenemiltirone	NQO1
4-methylenemiltirone	GSTP1
4-methylenemiltirone	SERPINA1
4-methylenemiltirone	CYP2C9
4-methylenemiltirone	BLVRB
4-methylenemiltirone	ADK
4-methylenemiltirone	LCK
4-methylenemiltirone	MAPKAPK2
4-methylenemiltirone	FKBP1A
4-methylenemiltirone	CYP2C8
4-methylenemiltirone	RARG
4-methylenemiltirone	AKT2
4-methylenemiltirone	GSTA1
4-methylenemiltirone	MMP12
4-methylenemiltirone	MTHFD1
4-methylenemiltirone	FABP7
4-methylenemiltirone	MDM2
4-methylenemiltirone	ELANE
4-methylenemiltirone	LSS
4-methylenemiltirone	UCK2
4-methylenemiltirone	ITGAL
4-methylenemiltirone	MAP2K1
4-methylenemiltirone	PIK3CG
4-methylenemiltirone	SULT2B1
4-methylenemiltirone	DPEP1
4-methylenemiltirone	JAK3
4-methylenemiltirone	IL2
4-methylenemiltirone	PRKCQ
4-methylenemiltirone	ZAP70
4-methylenemiltirone	PDE3B
4-methylenemiltirone	ABO
4-methylenemiltirone	FABP3
4-methylenemiltirone	ACADM
4-methylenemiltirone	FABP6
4-methylenemiltirone	SULT1E1
4-methylenemiltirone	PARP1
4-methylenemiltirone	HCK
4-methylenemiltirone	NR1I2
4-methylenemiltirone	CASP3
4-methylenemiltirone	MMP2
4-methylenemiltirone	THRA
4-methylenemiltirone	HNMT
4-methylenemiltirone	DHFR
4-methylenemiltirone	GM2A
4-methylenemiltirone	IGF1R
4-methylenemiltirone	HMGCR
4-methylenemiltirone	JAK2
4-methylenemiltirone	BRAF
4-methylenemiltirone	PPP1CC
4-methylenemiltirone	CTSS
4-methylenemiltirone	TPH1
4-methylenemiltirone	CRABP2
4-methylenemiltirone	NR3C1
4-methylenemiltirone	SETD7
4-methylenemiltirone	DCK
4-methylenemiltirone	RARB
4-methylenemiltirone	PLA2G2A
4-methylenemiltirone	DTYMK
4-methylenemiltirone	ABL1
4-methylenemiltirone	VDR
4-methylenemiltirone	TGM3
4-methylenemiltirone	FECH
4-methylenemiltirone	MME
4-methylenemiltirone	BIRC7
4-methylenemiltirone	AMD1
4-methylenemiltirone	HMOX1
4-methylenemiltirone	S100A9
4-methylenemiltirone	F11
4-methylenemiltirone	CTSF
4-methylenemiltirone	CSK
4-methylenemiltirone	FDPS
4-methylenemiltirone	EIF4E
4-methylenemiltirone	BCL2L1
4-methylenemiltirone	TEK
4-methylenemiltirone	SDS
4-methylenemiltirone	KIT
4-methylenemiltirone	TGFB2
4-methylenemiltirone	RXRB
4-methylenemiltirone	PIK3R1
4-methylenemiltirone	NT5M
4-methylenemiltirone	HSP90AB1
4-methylenemiltirone	LCN2
4-methylenemiltirone	WARS
4-methylenemiltirone	CBS
4-methylenemiltirone	LTA4H
4-methylenemiltirone	CASP1
4-methylenemiltirone	FKBP1B
4-methylenemiltirone	OAT
4-methylenemiltirone	PCTP
4-methylenemiltirone	INSR
4-methylenemiltirone	PROCR
4-methylenemiltirone	GSTT2
4-methylenemiltirone	ADAM33
4-methylenemiltirone	BCAT2
4-methylenemiltirone	GART
4-methylenemiltirone	RFK
537-15-5	BCHE
537-15-5	CDK2
537-15-5	FAP
537-15-5	PNP
537-15-5	MAPK14
537-15-5	GSTP1
537-15-5	CA2
537-15-5	CFB
537-15-5	MAPK10
537-15-5	KDR
537-15-5	FCAR
537-15-5	MAPK8
537-15-5	PRDX5
537-15-5	BACE1
537-15-5	F2
537-15-5	TGFBR2
537-15-5	PGR
537-15-5	GBA
537-15-5	PIM1
537-15-5	DDX6
537-15-5	CTSD
537-15-5	PPIA
537-15-5	CCNA2
537-15-5	NR1H2
537-15-5	ANG
537-15-5	EGFR
537-15-5	HSPA8
537-15-5	CA1
537-15-5	CTSV
537-15-5	ESR1
537-15-5	AURKA
537-15-5	TTR
537-15-5	MMP3
537-15-5	CMA1
537-15-5	ICAM2
537-15-5	RTN4R
537-15-5	PDE4B
537-15-5	CHEK1
537-15-5	METAP1
537-15-5	TREM1
537-15-5	HSP90AA1
537-15-5	SNRPA
537-15-5	SRC
537-15-5	MIF
537-15-5	QPCT
537-15-5	CDK5R1
537-15-5	MTAP
537-15-5	CES1
537-15-5	CA12
537-15-5	LCN2
537-15-5	ESR2
537-15-5	AKR1B1
537-15-5	PDE5A
537-15-5	PNPO
537-15-5	CTSS
537-15-5	CTSB
537-15-5	NPR3
537-15-5	BCAT2
537-15-5	PLK1
537-15-5	CLPP
537-15-5	PDPK1
537-15-5	CSNK1G2
537-15-5	DAPK1
537-15-5	FABP4
537-15-5	KYAT1
537-15-5	PPARD
537-15-5	B3GAT1
537-15-5	LTF
537-15-5	AMY1A
537-15-5	AMY1B
537-15-5	AMY1C
537-15-5	APCS
537-15-5	F10
537-15-5	FKBP1A
537-15-5	PSPH
537-15-5	REN
537-15-5	ANXA5
537-15-5	IMPDH2
537-15-5	PDE4D
537-15-5	FGFR1
537-15-5	PAH
537-15-5	CFD
537-15-5	PRKACA
537-15-5	CASP7
537-15-5	TGFBR1
537-15-5	PTPN1
537-15-5	CHIT1
537-15-5	MAOB
537-15-5	DPP4
537-15-5	BMP7
537-15-5	HSD11B1
537-15-5	ME2
537-15-5	AR
537-15-5	GATM
537-15-5	C1R
537-15-5	AKR1C3
537-15-5	FNTA
537-15-5	ESRRG
537-15-5	AHCY
537-15-5	LGALS7
537-15-5	TNNC1
537-15-5	AMD1
537-15-5	CBR1
537-15-5	MMP13
537-15-5	ISG20
537-15-5	DHFR
537-15-5	PPARG
537-15-5	TYMP
537-15-5	CSNK2A1
537-15-5	AKR1C1
537-15-5	AZGP1
537-15-5	BRAF
537-15-5	SOD2
537-15-5	MTHFD1
537-15-5	IGLV2-8
537-15-5	GSR
537-15-5	ARF1
537-15-5	DCK
537-15-5	SORD
537-15-5	HSD17B1
537-15-5	NOS3
537-15-5	MMP8
537-15-5	NQO1
537-15-5	PYGL
537-15-5	PLG
537-15-5	SHBG
537-15-5	KIF11
537-15-5	EEA1
537-15-5	GSK3B
537-15-5	CTSK
537-15-5	NMNAT1
537-15-5	AKT1
537-15-5	METAP2
537-15-5	LDHB
537-15-5	RXRA
537-15-5	ADAM17
537-15-5	LTA4H
537-15-5	AMY2A
537-15-5	PARP1
537-15-5	AGXT
537-15-5	BST1
537-15-5	IMPA1
537-15-5	KIT
537-15-5	HDAC8
537-15-5	GALE
537-15-5	PCK1
537-15-5	PLA2G10
537-15-5	RNASE3
537-15-5	ACPP
537-15-5	PDE3B
537-15-5	CDK6
537-15-5	ALB
537-15-5	SULT2A1
537-15-5	PLA2G2A
537-15-5	AKR1C2
537-15-5	CDA
537-15-5	MMP12
537-15-5	C8G
537-15-5	PLAU
537-15-5	LCK
537-15-5	CTSG
537-15-5	HK1
537-15-5	LSS
537-15-5	FGFR2
537-15-5	IGF1R
537-15-5	PAK7
537-15-5	GLO1
537-15-5	F7
537-15-5	SYK
537-15-5	CPB1
537-15-5	PDHB
537-15-5	RAC2
537-15-5	OTC
537-15-5	MDM2
537-15-5	INSR
537-15-5	PIK3CG
537-15-5	HMGCR
537-15-5	ITK
537-15-5	CASP3
537-15-5	TNK2
537-15-5	CAT
537-15-5	TPI1
537-15-5	ADK
537-15-5	EPHB4
537-15-5	GSS
537-15-5	RNASEL
537-15-5	PLAT
537-15-5	ELANE
537-15-5	XIAP
537-15-5	MMP7
537-15-5	NR3C2
537-15-5	RHEB
537-15-5	FABP5
537-15-5	MAN1B1
537-15-5	ADH1C
537-15-5	UCK2
537-15-5	RHOA
537-15-5	SHMT1
537-15-5	PAK6
537-15-5	ATOX1
537-15-5	REG1A
537-15-5	FGF1
537-15-5	MET
537-15-5	NCS1
537-15-5	ALDH2
537-15-5	GLRX
537-15-5	EPHX2
537-15-5	AKT2
537-15-5	ALDOA
537-15-5	ADH
537-15-5	PNMT
537-15-5	SSE1
537-15-5	GALK1
537-15-5	HADH
537-15-5	LYZ
537-15-5	EPHA2
537-15-5	C1S
537-15-5	CYP2C9
537-15-5	TYMS
537-15-5	HSPA1A
537-15-5	RAB5A
537-15-5	CANT1
537-15-5	JAK3
537-15-5	IL2
537-15-5	PAPSS1
537-15-5	TPH1
537-15-5	CCL5
537-15-5	DTYMK
537-15-5	SDS
537-15-5	ARHGAP1
537-15-5	IMPDH1
537-15-5	ARSA
537-15-5	MAPKAPK2
537-15-5	CTSF
537-15-5	ZAP70
537-15-5	DHODH
537-15-5	CRAT
537-15-5	CBS
537-15-5	PTK2
537-15-5	APRT
537-15-5	THRA
537-15-5	FABP6
537-15-5	GPI
537-15-5	CLK1
537-15-5	SERPINA1
537-15-5	RBP4
537-15-5	ITPKA
537-15-5	THRB
537-15-5	TGM3
537-15-5	HPGDS
537-15-5	LGALS2
537-15-5	NQO2
537-15-5	PADI4
537-15-5	PGF
537-15-5	SELP
537-15-5	ARG2
537-15-5	RAB11A
537-15-5	ABO
537-15-5	HEXB
537-15-5	UMPS
537-15-5	HCK
537-15-5	CSK
537-15-5	BIRC7
537-15-5	BLVRB
537-15-5	ARG1
537-15-5	PPCDC
537-15-5	HINT1
537-15-5	KAT2B
537-15-5	CD1A
537-15-5	GSTT2
537-15-5	GART
537-15-5	F11
537-15-5	GSTA1
537-15-5	CTNNA1
537-15-5	NR1H3
537-15-5	CCNT1
537-15-5	GCK
537-15-5	ST14
537-15-5	ERBB4
537-15-5	SULT2B1
537-15-5	NOS2
537-15-5	JAK2
537-15-5	ACAT1
537-15-5	PPARA
537-15-5	NDST1
537-15-5	CDK7
537-15-5	NNT
537-15-5	MMP16
64474-51-7	HCK
64474-51-7	FGFR1
64474-51-7	LCK
64474-51-7	AKR1B1
64474-51-7	ELANE
64474-51-7	HSD17B1
64474-51-7	GSTP1
64474-51-7	CRABP2
64474-51-7	BACE1
64474-51-7	MME
64474-51-7	MAPK14
64474-51-7	ESRRG
64474-51-7	OAT
64474-51-7	PTPN1
64474-51-7	ESR1
64474-51-7	MET
64474-51-7	ESR2
64474-51-7	PNMT
64474-51-7	CASP3
64474-51-7	FKBP1A
64474-51-7	GSTA1
64474-51-7	NOS2
64474-51-7	CTSK
64474-51-7	SHBG
64474-51-7	UCK2
64474-51-7	MMP3
64474-51-7	PAH
64474-51-7	ADH1C
64474-51-7	NR3C1
64474-51-7	ALB
64474-51-7	INSR
64474-51-7	HSD11B1
64474-51-7	TTR
64474-51-7	PDPK1
64474-51-7	DCPS
64474-51-7	CDK2
64474-51-7	CA2
64474-51-7	ADH
64474-51-7	EIF4E
64474-51-7	NQO2
64474-51-7	FECH
64474-51-7	PDE4D
64474-51-7	PRKACA
64474-51-7	MMP8
64474-51-7	PCK1
64474-51-7	F2
64474-51-7	AURKA
64474-51-7	ABL1
64474-51-7	TGM3
64474-51-7	AKR1C3
64474-51-7	KDR
64474-51-7	METAP2
64474-51-7	AR
64474-51-7	SULT2B1
64474-51-7	AKR1C2
64474-51-7	NOS3
64474-51-7	PPP1CC
64474-51-7	PADI4
64474-51-7	CDK6
64474-51-7	DHFR
64474-51-7	CASP7
64474-51-7	ADAM33
64474-51-7	TGFBR1
64474-51-7	RAP2A
64474-51-7	HSP90AA1
64474-51-7	HNMT
64474-51-7	DUT
64474-51-7	BTK
64474-51-7	MTAP
64474-51-7	TEK
64474-51-7	MAPK10
64474-51-7	DCK
64474-51-7	VDR
64474-51-7	HPGDS
64474-51-7	APAF1
64474-51-7	MAOB
64474-51-7	SULT1E1
64474-51-7	AMD1
64474-51-7	PTPN11
64474-51-7	NQO1
64474-51-7	SRC
64474-51-7	HADH
64474-51-7	LCN2
64474-51-7	GCDH
64474-51-7	BRAF
64474-51-7	PIK3R1
64474-51-7	DTYMK
64474-51-7	RBP4
64474-51-7	AMY2A
64474-51-7	BHMT
64474-51-7	TTPA
64474-51-7	PGR
64474-51-7	HMGCR
64474-51-7	MMP9
64474-51-7	BIRC7
64474-51-7	CBS
64474-51-7	HRAS
64474-51-7	PDE3B
64474-51-7	DPEP1
64474-51-7	OTC
64474-51-7	DDX39B
64474-51-7	ERBB4
64474-51-7	XIAP
64474-51-7	REN
64474-51-7	IL2
64474-51-7	PYGL
64474-51-7	PROCR
64474-51-7	CYP2C9
64474-51-7	NR3C2
64474-51-7	STAT1
64474-51-7	CTSS
64474-51-7	THRA
64474-51-7	MTHFD1
64474-51-7	DHODH
64474-51-7	CHEK1
64474-51-7	CASP1
64474-51-7	PDE4B
64474-51-7	TGFB2
64474-51-7	HPRT1
64474-51-7	NR1I2
64474-51-7	CCNA2
64474-51-7	TAP1
64474-51-7	EGFR
64474-51-7	GSTM2
64474-51-7	RXRA
64474-51-7	GSK3B
64474-51-7	PPIA
64997-52-0	RORA
64997-52-0	TTR
64997-52-0	MAOB
64997-52-0	VDR
64997-52-0	TTPA
64997-52-0	CRABP2
64997-52-0	RBP4
64997-52-0	MAPK14
64997-52-0	MAP2K1
64997-52-0	HSD17B1
64997-52-0	RXRB
64997-52-0	NR3C2
64997-52-0	FGFR1
64997-52-0	RARG
64997-52-0	PPP1CC
64997-52-0	ABL1
64997-52-0	FABP7
64997-52-0	PPARD
64997-52-0	BACE1
64997-52-0	PCTP
64997-52-0	ALB
64997-52-0	FABP6
64997-52-0	DHODH
64997-52-0	RXRA
64997-52-0	TRAPPC3
64997-52-0	CASP3
64997-52-0	SULT2B1
64997-52-0	FKBP1A
64997-52-0	METAP2
64997-52-0	SHBG
64997-52-0	MAPK10
64997-52-0	LSS
64997-52-0	NR1H4
64997-52-0	HNF4G
64997-52-0	FECH
64997-52-0	AKR1B1
64997-52-0	PTPN1
64997-52-0	RARB
64997-52-0	CYP2C8
64997-52-0	NR3C1
64997-52-0	CA2
64997-52-0	SEC14L2
64997-52-0	HNMT
64997-52-0	PPARA
64997-52-0	KDR
64997-52-0	FABP3
64997-52-0	F2
64997-52-0	THRB
64997-52-0	NR1I2
64997-52-0	RARA
64997-52-0	MMP3
64997-52-0	AKR1C2
64997-52-0	PLA2G2A
64997-52-0	PIK3R1
64997-52-0	PPARG
64997-52-0	TEK
64997-52-0	NR1H2
64997-52-0	CALM1
64997-52-0	CALM2
64997-52-0	CALM3
64997-52-0	EGFR
64997-52-0	GC
64997-52-0	HSD11B1
64997-52-0	GSK3B
64997-52-0	LCK
64997-52-0	MAPKAPK2
64997-52-0	PROCR
64997-52-0	REN
64997-52-0	EPHB4
64997-52-0	CCNA2
64997-52-0	CDK2
64997-52-0	HDAC8
64997-52-0	PDPK1
64997-52-0	JAK3
64997-52-0	ESR2
64997-52-0	ADK
64997-52-0	IL2
64997-52-0	MMP12
64997-52-0	HSP90AA1
64997-52-0	PRKCQ
64997-52-0	ADH
64997-52-0	MTAP
64997-52-0	GSTP1
64997-52-0	HSP90AB1
64997-52-0	ITK
64997-52-0	PRKACA
64997-52-0	MET
64997-52-0	GSTA1
64997-52-0	ITGAL
64997-52-0	ZAP70
64997-52-0	BLVRB
64997-52-0	KIT
64997-52-0	GRB2
64997-52-0	ESR1
64997-52-0	ADAM17
64997-52-0	AR
64997-52-0	KIF11
64997-52-0	TGM3
64997-52-0	NR1H3
64997-52-0	PTPN11
64997-52-0	SULT2A1
64997-52-0	PGR
64997-52-0	DPP4
64997-52-0	PDE4D
64997-52-0	HMGCR
64997-52-0	CHEK1
64997-52-0	SERPINA1
64997-52-0	ERBB4
64997-52-0	MMP2
64997-52-0	MAPK1
64997-52-0	PDE4B
64997-52-0	S100A9
64997-52-0	BRAF
64997-52-0	SRC
64997-52-0	HPGDS
64997-52-0	SULT1E1
64997-52-0	MDM2
64997-52-0	CTSB
64997-52-0	FNTA
64997-52-0	F10
64997-52-0	TGFBR1
64997-52-0	CASP1
64997-52-0	THRA
64997-52-0	AKR1C3
64997-52-0	SYK
64997-52-0	LCN2
64997-52-0	DPEP1
7-O-methylisomucronulatol	AKR1B1
7-O-methylisomucronulatol	METAP2
7-O-methylisomucronulatol	CRABP2
7-O-methylisomucronulatol	HSD17B1
7-O-methylisomucronulatol	MME
7-O-methylisomucronulatol	PDE4D
7-O-methylisomucronulatol	SORD
7-O-methylisomucronulatol	PRKACA
7-O-methylisomucronulatol	AR
7-O-methylisomucronulatol	PTPN1
7-O-methylisomucronulatol	GSTP1
7-O-methylisomucronulatol	PDPK1
7-O-methylisomucronulatol	FKBP1A
7-O-methylisomucronulatol	THRB
7-O-methylisomucronulatol	MMP3
7-O-methylisomucronulatol	CA2
7-O-methylisomucronulatol	GSTA1
7-O-methylisomucronulatol	LTA4H
7-O-methylisomucronulatol	AKR1C2
7-O-methylisomucronulatol	UCK2
7-O-methylisomucronulatol	FECH
7-O-methylisomucronulatol	AKR1C3
7-O-methylisomucronulatol	HSP90AA1
7-O-methylisomucronulatol	IGF1R
7-O-methylisomucronulatol	ADH
7-O-methylisomucronulatol	HCK
7-O-methylisomucronulatol	NR3C1
7-O-methylisomucronulatol	DHODH
7-O-methylisomucronulatol	DUT
7-O-methylisomucronulatol	DTYMK
7-O-methylisomucronulatol	SULT2A1
7-O-methylisomucronulatol	SIRT5
7-O-methylisomucronulatol	EIF4E
7-O-methylisomucronulatol	PPP1CC
7-O-methylisomucronulatol	MAPK10
7-O-methylisomucronulatol	HSD11B1
7-O-methylisomucronulatol	GLO1
7-O-methylisomucronulatol	RAP2A
7-O-methylisomucronulatol	ESR1
7-O-methylisomucronulatol	SULT1A1
7-O-methylisomucronulatol	NR1I2
7-O-methylisomucronulatol	ESR2
7-O-methylisomucronulatol	LCK
7-O-methylisomucronulatol	SULT2B1
7-O-methylisomucronulatol	BIRC7
7-O-methylisomucronulatol	BACE1
7-O-methylisomucronulatol	CDK2
7-O-methylisomucronulatol	PLA2G2A
7-O-methylisomucronulatol	F10
7-O-methylisomucronulatol	FGG
7-O-methylisomucronulatol	MMP12
7-O-methylisomucronulatol	NR3C2
7-O-methylisomucronulatol	VDR
7-O-methylisomucronulatol	FABP3
7-O-methylisomucronulatol	KAT2B
7-O-methylisomucronulatol	GPI
7-O-methylisomucronulatol	SHBG
7-O-methylisomucronulatol	DPEP1
7-O-methylisomucronulatol	CCNA2
7-O-methylisomucronulatol	IMPDH2
7-O-methylisomucronulatol	TGM3
7-O-methylisomucronulatol	PNMT
7-O-methylisomucronulatol	CTSK
7-O-methylisomucronulatol	AMD1
7-O-methylisomucronulatol	ADAM17
7-O-methylisomucronulatol	ESRRG
7-O-methylisomucronulatol	MAPK14
7-O-methylisomucronulatol	HRAS
7-O-methylisomucronulatol	ELANE
7-O-methylisomucronulatol	KIT
7-O-methylisomucronulatol	INSR
7-O-methylisomucronulatol	GSTA3
7-O-methylisomucronulatol	ABO
7-O-methylisomucronulatol	MAP2K1
7-O-methylisomucronulatol	FKBP1B
7-O-methylisomucronulatol	SPR
7-O-methylisomucronulatol	TGFB2
7-O-methylisomucronulatol	TTR
7-O-methylisomucronulatol	FABP6
7-O-methylisomucronulatol	EPHB4
7-O-methylisomucronulatol	GSTM2
7-O-methylisomucronulatol	PAH
7-O-methylisomucronulatol	ALB
7-O-methylisomucronulatol	GART
7-O-methylisomucronulatol	GSK3B
7-O-methylisomucronulatol	SHMT1
7-O-methylisomucronulatol	PGF
7-O-methylisomucronulatol	CBS
7-O-methylisomucronulatol	NOS2
7-O-methylisomucronulatol	SRC
7-O-methylisomucronulatol	PDE4B
7-O-methylisomucronulatol	MAOB
7-O-methylisomucronulatol	GCK
7-O-methylisomucronulatol	EEA1
7-O-methylisomucronulatol	FGFR1
7-O-methylisomucronulatol	SULT1E1
7-O-methylisomucronulatol	ADK
7-O-methylisomucronulatol	OTC
7-O-methylisomucronulatol	CASP1
7-O-methylisomucronulatol	DCK
7-O-methylisomucronulatol	CTNNA1
7-O-methylisomucronulatol	BHMT
7-O-methylisomucronulatol	MMP9
7-O-methylisomucronulatol	HNMT
7-O-methylisomucronulatol	MET
7-O-methylisomucronulatol	XIAP
7-O-methylisomucronulatol	AKT1
7-O-methylisomucronulatol	CTSB
7-O-methylisomucronulatol	PGR
7-O-methylisomucronulatol	JAK2
7-O-methylisomucronulatol	NMNAT1
7-O-methylisomucronulatol	ST14
7-O-methylisomucronulatol	KDR
7-O-methylisomucronulatol	CYP2C9
7-O-methylisomucronulatol	ADAM33
7-O-methylisomucronulatol	GP1BA
7-O-methylisomucronulatol	PCTP
7-O-methylisomucronulatol	BRAF
7-O-methylisomucronulatol	TTPA
7-O-methylisomucronulatol	F2
7-O-methylisomucronulatol	RXRA
7-O-methylisomucronulatol	GC
7-O-methylisomucronulatol	RARA
7-O-methylisomucronulatol	MMP8
7-O-methylisomucronulatol	ABL1
7-O-methylisomucronulatol	GBA
7-O-methylisomucronulatol	HMGCR
7-O-methylisomucronulatol	CFD
7-O-methylisomucronulatol	AHCY
7-O-methylisomucronulatol	RBP4
7-O-methylisomucronulatol	BCL2L1
7-O-methylisomucronulatol	LCN2
7-O-methylisomucronulatol	HPGDS
7-O-methylisomucronulatol	MTHFD1
7-O-methylisomucronulatol	FABP7
7-O-methylisomucronulatol	PIM1
7-O-methylisomucronulatol	MTAP
7-O-methylisomucronulatol	FKBP3
7-O-methylisomucronulatol	CCL5
7-O-methylisomucronulatol	RARG
7-O-methylisomucronulatol	RAB9A
7-O-methylisomucronulatol	RAB9B
7-O-methylisomucronulatol	FABP4
7-O-methylisomucronulatol	AMY2A
7-O-methylisomucronulatol	MAOA
7-O-methylisomucronulatol	LGALS2
73340-41-7	AKR1B1
73340-41-7	ELANE
73340-41-7	ESR1
73340-41-7	HSP90AA1
73340-41-7	MAOB
73340-41-7	HSD17B1
73340-41-7	AR
73340-41-7	MET
73340-41-7	PTPN1
73340-41-7	MME
73340-41-7	PPP1CC
73340-41-7	METAP2
73340-41-7	CRABP2
73340-41-7	PDE4D
73340-41-7	HNMT
73340-41-7	HRAS
73340-41-7	PNMT
73340-41-7	NQO2
73340-41-7	FABP3
73340-41-7	CHEK1
73340-41-7	TTR
73340-41-7	UCK2
73340-41-7	BHMT
73340-41-7	FKBP1A
73340-41-7	GSTA1
73340-41-7	PRKACA
73340-41-7	AKR1C3
73340-41-7	NR3C1
73340-41-7	HPRT1
73340-41-7	CDK2
73340-41-7	GSK3B
73340-41-7	BACE1
73340-41-7	CASP3
73340-41-7	MAPK10
73340-41-7	CCNA2
73340-41-7	ESR2
73340-41-7	NR1H4
73340-41-7	ADH
73340-41-7	FGFR1
73340-41-7	CA2
73340-41-7	SULT2B1
73340-41-7	GPI
73340-41-7	SULT1E1
73340-41-7	SHBG
73340-41-7	INSR
73340-41-7	ADAM17
73340-41-7	NR1I2
73340-41-7	DPEP1
73340-41-7	MTAP
73340-41-7	F2
73340-41-7	FECH
73340-41-7	CTNNA1
73340-41-7	THRB
73340-41-7	NR3C2
73340-41-7	DCK
73340-41-7	ABL1
73340-41-7	KDR
73340-41-7	RAB5A
73340-41-7	RXRA
73340-41-7	SDS
73340-41-7	RARB
73340-41-7	GART
73340-41-7	RXRB
73340-41-7	DTYMK
73340-41-7	RARG
73340-41-7	FABP7
73340-41-7	GSTP1
73340-41-7	MAPK14
73340-41-7	GSTT2
73340-41-7	VDR
73340-41-7	ABO
73340-41-7	SEC14L2
73340-41-7	SULT2A1
73340-41-7	PFKFB1
73340-41-7	STS
73340-41-7	GCK
73340-41-7	F10
73340-41-7	DHODH
73340-41-7	TTPA
73340-41-7	OAT
73340-41-7	THRA
73340-41-7	LSS
[truncated: 15,287 more rows]

## Sheet: Sheet2
CA2
BMP2
AKR1B1
ALB
MMP3
AKR1C2
APOA2
PIM1
F2
STS
MAOB
PDPK1
PPIA
MAPK10
CDK5R1
MAPK8
CYP19A1
CFB
EGFR
ESRRG
MAPK1
PIK3CG
PGR
KIF11
EPHB4
PPARD
PDE4D
SEC14L2
ADAM17
MIF
PPP5C
SHBG
HSP90AA1
ANXA5
AR
BCHE
IGF1R
TYMS
GC
RORA
CHEK1
NOS3
ESR1
F10
MMP13
DUSP6
SULT2A1
PTPN11
MAPK14
PPARG
FNTA
TTR
ESR2
CDK2
CES1
TNNC1
TGFBR1
PDE4B
SRC
ANG
GSR
PCK1
NR3C2
METAP2
FGFR1
HSD11B1
WAS
CFD
DPP4
CTSB
EPHX2
PNMT
PRKACA
HSD17B1
DHODH
CCNA2
GSK3B
PGF
CTNNA1
HDAC8
MMP8
PLAU
TTPA
SOD2
FGFR2
HPGDS
NR1H4
CCNT1
ADK
AKR1C1
PTPN1
PDE3B
TRAPPC3
RBP4
AKR1C3
HMGCR
PAK7
ADH
PDE5A
CYP2C9
THRB
SYK
SORD
NR1H2
LTA4H
CDK6
ADH1C
MMP12
DAPK1
CBR1
RXRA
ITK
KDR
CTSK
CDA
SULT1E1
REN
LCK
ERBB4
MET
JAK3
MDM2
GSTA1
SERPINA1
NR1H3
LSS
BACE1
AKT2
NQO1
NR1I3
ABO
BLVRB
MTHFD1
CYP2C8
HCK
NR1I2
ELANE
FABP4
GSTP1
RARG
RARA
UCK2
CSK
GM2A
FKBP1A
SHMT1
SULT2B1
JAK2
HNF4G
CRABP2
DPEP1
PPARA
IL2
FABP3
FECH
MAPKAPK2
HPN
PARP1
FABP7
AURKA
MMP2
GSTT2
S100A9
FABP6
MAP2K1
DHFR
XIAP
CTSS
THRA
ZAP70
PPP1CC
TGM3
PRKCQ
PADI4
DCK
BIRC7
MTAP
RARB
ITGAL
PYGL
GPI
NR3C1
PITPNA
VDR
ACADM
BRAF
SETD7
CTSF
HNMT
TPH1
CASP3
NT5M
PLA2G2A
F11
DTYMK
MME
ABL1
BHMT
SDS
FDPS
AMD1
RXRB
EIF4E
CASP1
NMNAT1
TEK
KIT
HSP90AB1
HMOX1
GSTM2
WARS
PIK3R1
LCN2
INSR
TGFB2
BCL2L1
MMP9
CTSG
ADAM33
IMPDH2
PCTP
ARL5A
RAB5A
GSTA3
PROCR
OAT
FOLH1
GRB2
FKBP3
FKBP1B
NOS2
FGG
RND3
DUT
BTK
GLO1
BCAT2
GART
RAC1
PFKFB1
TPSB2
HRAS
RAP2A
SIRT5
NQO2
GCK
CCL5
RAB9A
RAB9B
HADH
HSPA1A
KYAT1
LYZ
TREM1
KAT2B
HAGH
AKT1
AMY2A
HEXB
HSPA8
PLA2G10
CALM1
CALM2
CALM3
ALDH2
PAH
ERRA
MAN1B1
BST1
CLK1
MMP16
AGXT
OTC
RHEB
MMP1
CDK7
GSTM1
CBS
GCDH
NDST1
CHIT1
SELE
STAT1
ME2
APAF1
HPRT1
TAP1
GMPR2
IVD
F7
SPR
ACE
RFK
CA1
CASP7
LGALS7
CSNK1G2
PLK1
AMY1A
AMY1B
AMY1C
ACPP
SRM
CD1A
CTSL
CDC42
SULT1A1
FAP
PNP
FCAR
PRDX5
TGFBR2
GBA
DDX6
CTSD
CTSV
CMA1
ICAM2
RTN4R
METAP1
SNRPA
QPCT
CA12
PNPO
NPR3
CLPP
B3GAT1
LTF
APCS
PSPH
BMP7
GATM
C1R
AHCY
ISG20
TYMP
CSNK2A1
AZGP1
IGLV2-8
ARF1
PLG
EEA1
LDHB
IMPA1
GALE
RNASE3
C8G
HK1
CPB1
PDHB
RAC2
TNK2
CAT
TPI1
GSS
RNASEL
PLAT
MMP7
FABP5
RHOA
PAK6
ATOX1
REG1A
FGF1
NCS1
GLRX
ALDOA
SSE1
GALK1
EPHA2
C1S
CANT1
PAPSS1
ARHGAP1
IMPDH1
ARSA
CRAT
PTK2
APRT
ITPKA
LGALS2
SELP
ARG2
RAB11A
UMPS
ARG1
PPCDC
HINT1
ST14
ACAT1
NNT
DCPS
DDX39B
GP1BA
MAOA
ATIC
UAP1
RAN
GNPDA1
GNPDA2
GLTP
PKLR
MAPK12
ARL5B
DCXR
GMPR
RNASE2
GSTZ1
PLEKHA4
LGALS3
ARF4
HSD17B11
PSAP
KMT5A
ADAMTS4
ADH1B
GSTO1
DOT1L
PCMT1
TK1
NME2
CD209
G6PD
CRYZ
ALAD
CLIC1
RAF1
CLEC4M
BAG1
TGM2
AK1
SPARC

## Sheet: Sheet3
删			加
ADH5			ADAMTS4
SRR			ADH1B
NMNAT3			ALAD
TP53			ALDH2
PMS2			ALDOA
			APRT
			ARF1
			ARG1
			ARSA
			AZGP1
			BAG1
			BMP7
			C1R
			C1S
			C8G
			CA1
			CA12
			CASP7
			CAT
			CCNT1
			CD1A
			CDK5R1
			CFD
			CLIC1
			CLPP
			CRAT
			CSK
			CSNK1G2
			CSNK2A1
			CTSD
			CTSG
			CTSL
			CTSV
			CYP19A1
			DDX6
			DUSP6
			ERRA
			FABP5
			FAP
			FCAR
			FGF1
			FGFR2
			FOLH1
			GLRX
			GLTP
			GM2A
			GNPDA1
			GSS
			HMOX1
			HSD17B11
			ICAM2
			IGLV2-8
			ISG20
			KMT5A
			LDHB
			LGALS7
			LTF
			METAP1
			MMP16
			MMP7
			NCS1
			NNT
			NOS3
			NPR3
			PADI4
			PAK6
			PAK7
			PCMT1
			PDE3B
			PDE5A
			PITPNA
			PLA2G10
			PLAT
			PLG
			PLK1
			PNPO
			PPCDC
			PPIA
			PRDX5
			PSPH
			QPCT
			REG1A
			RHOA
			RTN4R
			SELP
			SNRPA
			SPARC
			ST14
			TGFBR2
			TGM2
			TK1
			TNNC1
			TREM1
			TYMP
			UMPS
			WARS
