# Supplementary material for: Uncovering the Pharmacological Mechanism of Astragalus Salvia Compound on Pregnancy-Induced Hypertension Syndrome by a Network Pharmacology Approach
Source: Sci Rep. 2017 Dec 4;7:16849. doi: 10.1038/s41598-017-17139-x (PMC5715142; doi:10.1038/s41598-017-17139-x)
Supplement: Supplementary file 3 — Table S3 [file 41598_2017_17139_MOESM3_ESM.xlsx]

## Sheet: Sheet1
Table S3 The Relationship Between Targets, PIH targets and Compound-PIH Targets
Node 1	Node 2
INSR	INS
EEA1	RAB5A
APAF1	BCL2L1
FGFR2	FGF1
SERPINE1	PLAT
MAP2K1	BRAF
DHFR	TYMS
CALM1	NOS3
GPI	TPI1
MTHFD1	GART
MET	HGF
VEGFA	KDR
PIK3CG	AKT1
XIAP	CASP3
PGF	FLT1
AGT	REN
CCNA2	CDK2
HADHA	ACAT1
CASP7	XIAP
NOS3	CALM2
GART	ATIC
SERPINC1	F2
PLAU	SERPINE1
TIMP2	MMP2
VEGFA	FLT1
MAPKAPK2	MAPK14
ANGPT1	TEK
MTHFD1	SHMT1
GART	SHMT1
LEPR	LEP
FGFR1	FGF1
ITGAL	ICAM1
PLG	SERPINE1
HRAS	RAF1
PTPN1	INSR
HSP90AA1	HSPA8
MMP9	TIMP1
CALM1	NOS2
GPI	PKLR
APAF1	CASP3
HRAS	EGFR
PARP1	CASP3
SOD2	CAT
CDC42	ARHGAP1
F10	SERPINC1
SOD2	SOD1
TEK	ANGPT2
DUT	TYMS
HSP90AA1	HSP90AB1
NOS3	CALM3
FGG	F2
GRB2	EGFR
THBD	F2
VEGFA	HIF1A
NOS3	AKT1
SOD1	CAT
HSP90AA1	AKT1
PAK7	CDC42
ACADM	HADHA
NOS2	CALM2
UMPS	DHODH
ADA	ADK
AKT1	INS
MTHFD1	ATIC
IFNG	IL2
CDC42	PAK6
ADA	PNP
ADH1B	ALDH2
SHMT1	ATIC
HSP90AB1	HSPA8
JAK2	STAT1
RXRA	THRB
AGT	ACE
MMP1	TIMP1
CALCRL	RAMP2
PTPN1	SRC
PTPN11	EGFR
APOA2	APOC3
HSP90AA1	PPP5C
TYMS	DTYMK
PLK1	AURKA
HADH	ACAT1
PLK1	CCNA2
ALDOA	TPI1
HADHA	GCDH
BCL2L1	AKT1
RBP4	TTR
DUSP6	MAPK1
CCNT1	CDK7
RHOA	ARHGAP1
CALCA	PTH
HSPA1A	HSP90AB1
MDM2	AKT1
IMPDH2	ATIC
HRAS	BRAF
MMP3	TIMP1
GP1BA	F2
SRC	HRAS
HRAS	MAP2K1
MAP2K1	RAF1
SRC	CDC42
OAT	ARG2
MTHFD1	MTHFR
HSPA1A	HSP90AA1
RHOA	AKT1
JAK2	PTPN11
LPL	APOE
PIK3CG	PDPK1
OAT	ARG1
ADIPOQ	PPARG
PLAU	SERPINB2
GP1BA	VWF
GART	IMPDH2
NOS2	CALM3
ITGAM	ICAM1
AKT2	PIK3CG
MMP9	PLG
GALE	GALK1
WAS	CDC42
VEGFA	HGF
IGFBP1	INS
AKR1B1	SORD
LEP	PPARG
SRM	AMD1
SRC	ESR1
HAGH	GLO1
GSTM1	GSTM2
RHOA	SRC
GRB2	MAPK1
VEGFA	ALB
PDPK1	AKT1
SHMT1	TYMS
SERPINC1	PLG
NOS3	KNG1
CDK2	CDK7
CAT	GSR
PKLR	LDHB
CDA	DCK
CASP7	PARP1
ERBB4	GRB2
AKT1	ESR1
FGG	PLG
JAK2	GRB2
SYK	GRB2
JAK2	PTPN1
SRC	PIK3R1
HSP90AA1	NR3C1
MAP2K1	MAPK1
AVP	CRH
FGG	APOH
VEGFA	SRC
VEGFA	VWF
DTYMK	TK1
SRC	HSP90AA1
STAT1	IL6
F7	F10
AR	SRC
HSP90AA1	NOS3
MAP2K1	MAPK14
MTHFD1	TYMS
GART	UMPS
ACADM	ACAT1
CDA	TYMP
IGF1R	ESR1
AGT	AGTR1
ARG1	OTC
PIK3CG	IGF1R
VEGFA	EGFR
RAC1	PAK6
PTK2	GRB2
RHOA	MAPK8
PIK3CG	SRC
PIK3CG	HRAS
RAC1	PAK7
HSP90AA1	EGFR
MMP9	VEGFA
PKLR	TPI1
BAG1	HSPA8
DHFR	SHMT1
PTPN11	INSR
CALCRL	ADM
SYK	PIK3CG
APAF1	CASP7
GRB2	MET
GRB2	HRAS
GPI	G6PD
PIK3R1	AKT1
MAPK8	CDC42
ALB	APOH
TYMS	TK1
PLG	ALB
PIK3CG	EGFR
FABP4	LIPE
NOSTRIN	NOS3
ADRBK1	ADRB2
APRT	PNP
GRB2	INSR
IL6	MAPK1
GSR	GSS
PTGS2	MAPK1
MMP2	TIMP1
PIK3CG	PTPN11
HSP90AA1	MAPK1
GPI	GCK
HRAS	MAPK1
RHOA	MAPK1
PIK3CG	PIK3R1
APAF1	XIAP
GPI	HK1
AKT1	RHEB
NMNAT1	NAMPT
VEGFA	PLG
STAT1	IFNG
PPARG	FABP4
NOS3	ESR1
HDAC8	KAT2B
JAK2	IL6
HIF1A	AKT1
C1S	SERPING1
F5	F2
PTPN1	EGFR
VEGFA	SERPINE1
AR	HSP90AA1
SRC	PGR
MTHFR	SHMT1
EDN1	AKT1
ADIPOQ	FABP4
PLG	KNG1
VEGFA	HSP90AA1
MMP16	TIMP2
ARG2	OTC
PTPN11	IGF1R
JAK3	IL2
MAPK8	BCL2L1
CBS	AHCY
THBD	PROCR
PTPN1	GRB2
ALB	SERPINE1
BHMT	AHCY
AKT2	PDPK1
PTPN1	AKT1
PNP	HPRT1
IGF1R	INS
JAK3	STAT1
TGFBR1	TGFB3
APOE	APOC3
PKLR	ME2
STAT1	PTPN11
HPGDS	GSR
NOS3	KDR
IMPDH1	IMPDH2
PLG	SERPINB2
ALB	KNG1
TGFBR1	TGFBR2
TGFB2	TGFBR2
C1R	SERPING1
LPL	APOC3
IMPDH2	HPRT1
TNF	IL6
IL3	IL2
PTK2	PTPN11
PLAU	MMP9
HSP90AA1	KDR
TGFBR1	TGFB2
FKBP1A	TGFBR1
SERPINC1	VWF
CALCRL	CALCA
JAK2	LEPR
RXRA	NR1H2
TGFBR2	TGFB3
GRB2	MAP2K1
PLG	VWF
HIF1A	HSP90AA1
RXRA	NR1H3
ADM	RAMP2
F2	CPB2
STAT1	MAPK14
HIF1A	FLT1
AKT2	HSP90AA1
ALB	HGF
ICAM2	CD209
GM2A	HEXB
MAPK8	HRAS
MTHFR	TYMS
RXRB	NR1H2
APOA2	APOE
ADIPOQ	LEP
PTPN1	INS
APRT	HPRT1
CDK2	CDK6
TEK	VEGFA
ME2	LDHB
SRC	HGF
PTPN11	MAP2K1
MDM2	HIF1A
F11	KNG1
VEGFA	MMP2
PIK3CG	INSR
F10	F5
PLG	MMP3
IL2	MAPK1
AR	KAT2B
GRB2	INS
ITGAM	SELP
PTPN11	MAPK1
PTPN1	IGF1R
F5	SERPINC1
DBH	PNMT
AKT1	IL2
ARF4	ARF1
AKT2	INS
STAT1	KIT
PTPN11	KDR
LEP	INS
PIK3CG	CDC42
KIF11	AURKA
IL3	AKT1
AGTR1	KNG1
VWF	SERPINE1
COMT	MAOA
KNG1	SERPINE1
LCK	IL2
DUT	PPARA
MMP9	SRC
ALB	VWF
RHOA	PIK3CG
GRB2	AKT1
F11	SERPINC1
WAS	BTK
DUSP6	MAPK14
AMY2A	PYGL
TNF	IFNG
EDN1	KNG1
JAK2	LEP
AMY1A	PYGL
MAPK8	IL2
CCNA2	CDK7
VEGFA	KNG1
PIK3CG	KIT
MAP2K1	IL6
CALCA	RAMP2
MDM2	CDK2
ADRBK1	GNAQ
EGFR	AGTR1
RHOA	VEGFA
AKR1C1	AKR1C3
SRC	GRB2
GSTP1	EPHX1
SERPINE1	HGF
PTPN1	LEP
CBS	BHMT
PKLR	ALDOA
RHOA	PTPN11
TYMP	UMPS
F2	KNG1
STAT1	MAPK1
FGFR2	PIK3R1
MTHFD1	DHFR
IVD	HADHA
PNP	ADK
EDN1	MAPK1
VCAM1	ICAM1
VEGFA	PTK2
AVP	EDN1
VEGFA	KIT
ACADM	HADH
HIF1A	EGFR
SHMT1	AGXT
SERPINA1	ALB
DUT	DTYMK
HADH	HADHA
EGFR	PIK3R1
LPL	PPARG
F2	VWF
PTPN11	FLT1
GPI	LDHB
EDN1	AGT
MAOB	COMT
MAPK1	ESR1
AKT1	RAF1
INSR	PIK3R1
JAK3	PTPN11
APAF1	AKT1
TK1	TYMP
LCK	ZAP70
GSK3B	AKT1
GSTA1	GSTA3
EDN1	SRC
FGFR1	PIK3R1
JAK3	IL6
HIF1A	HMOX1
PTPN11	INS
HRAS	KIT
PTPN11	KIT
KAT2B	NR3C1
GSTM1	EPHX1
RAC1	AKT1
TEK	PTPN11
HRAS	INSR
PLG	MMP7
EGFR	INS
PTPN11	IL2
SERPINC1	FGG
PDPK1	PRKCQ
CASP1	STAT1
AGT	KNG1
RXRA	THRA
CASP3	AKT1
SRC	PTK2
PDPK1	INS
HGF	TIMP1
PTPN11	IL6
TNF	ADAM17
SHMT1	PSPH
EDN1	EGFR
CDC42	MAPK14
PIK3CG	KDR
JAK2	IL3
PTGS2	MAPK14
PLA2G2A	PTGS2
GRB2	KIT
JAK2	PIK3CG
ITGAM	ICAM2
GRB2	IGF1R
NPPA	CORIN
NOS3	ARG2
VEGFA	TIMP1
PLG	APOH
AR	CDK6
CYP11B2	HSD11B2
LPL	PPARA
AGT	CMA1
LCK	CDC42
NT5M	TYMP
FN1	PLG
HSD17B1	CYP19A1
SRC	VCAM1
SERPINE1	TIMP1
PLG	TIMP1
GMPR	ATIC
RAF1	MAPK1
ADA	DPP4
PTPN11	HRAS
CASP3	BIRC7
FN1	HGF
NOS3	PAPSS1
NOS2	PAPSS1
GMPR2	GART
AKT2	GSK3B
LCK	MAPK1
EDN1	AGTR1
PLAU	EGFR
MDM2	ABL1
MAPK14	HMOX1
ALB	INS
GART	GMPR
SRC	MAPK1
ADIPOQ	INS
PLG	SERPING1
HRAS	PIK3R1
PTGS2	PTGIS
GMPR2	ATIC
PDE4B	PRKACA
UCK2	UMPS
PTPN11	AKT1
EDN1	HIF1A
CRABP2	RARB
PAK6	RAC2
BAG1	HSPA1A
HRAS	IL2
FGFR2	GRB2
STAT1	EGFR
TNK2	CDC42
SRC	PTPN11
APRT	AK1
EIF4E	RHEB
CASP3	MAPK14
ZAP70	CSK
IMPDH1	GMPR
IMPDH2	GMPR
GMPR2	IMPDH1
EDN1	MAPK14
CDC42	EGFR
FGG	ALB
NMNAT1	NNT
PIK3R1	IGF1R
PAK7	RAC2
JAK2	THPO
STAT1	IL2
ALDH2	CAT
GPI	ALDOA
SRC	AKT1
CALCA	ADM
APRT	ADK
SELE	ICAM1
HSP90AA1	PPARA
AGT	F2
IFNG	MAPK1
RXRB	THRA
PLA2G10	PTGS2
AKT1	CAT
GMPR2	IMPDH2
CDK6	CDK7
ESR2	NOS3
C1S	C1R
RHOA	PTK2
VEGFA	MET
PTPN11	MET
ERBB4	ADAM17
PIK3CG	GSK3B
NR1H4	FABP6
FN1	FGG
LCK	PIK3R1
IL6	IFNG
LPL	FABP4
PTK2	CDC42
ICAM2	ITGAL
MTAP	SRM
CDK2	CCNT1
PLK1	KIF11
IL6	IL2
IMPDH1	ATIC
AR	MAPK8
HIF1A	SERPINE1
EGFR	MAPK1
HRAS	INS
TNF	IL2
PIK3CG	ERBB4
ARG1	NOS2
PKLR	PDHB
ADRBK1	AGTR1
HRAS	IGF1R
MET	HRAS
MMP1	PLG
SRC	F2
CDA	UCK2
CDA	TK1
SERPING1	KNG1
MDM2	CHEK1
CHEK1	CDK2
ITK	LCK
GRB2	KDR
MAP2K1	IL2
RHOA	PRKCQ
VEGFA	SPARC
VEGFA	IGF1R
SERPINA1	PLG
CHIT1	HEXB
BCL2L1	IL2
APOA2	LPL
GNAQ	AGTR1
HPGDS	GSS
AGTR1	RAB5A
TNF	XIAP
MAPKAPK2	MAPK12
KIT	PIK3R1
FLT1	KDR
PIK3R1	ESR1
BRAF	MAPK1
FN1	SPARC
PGF	KDR
RAC1	PIK3R1
STAT1	LCK
SOD2	AKT1
NME2	DTYMK
RHOA	EGFR
ITGAM	MMP9
HSP90AA1	PLK1
FN1	ALB
NME2	AK1
ITK	GRB2
PLAU	MAPK1
JAK2	PIK3R1
MMP9	TIMP2
VEGFA	AKT1
RARG	CRABP2
MMP1	CTSG
SYK	IL2
AGT	CTSG
PTPN11	GRB2
ANGPT1	KDR
PGR	MAPK1
ABL1	CDC42
GRB2	PIK3R1
ALB	TIMP1
HSP90AB1	AKT1
HPGDS	EPHX1
TGFB3	SERPINE1
FLT1	PIK3R1
CDC42	MAPK12
MDM2	KAT2B
JAK2	IL2
HRAS	IL3
TIMP2	MMP13
AVP	PTH
AR	GSK3B
CDA	PNP
SYK	PIK3R1
PCK1	PPARG
ACE	KNG1
EDN1	F2
HIF1A	ADM
HSP90AB1	PPP5C
EGFR	ESR1
F11	F2
JAK2	HRAS
MAPK8	DUSP6
IMPDH2	UMPS
SYK	CDC42
RHOA	IL2
GALE	UAP1
RAC1	MAP2K1
SYK	LCK
GRB2	FLT1
JAK3	GRB2
PSAP	GBA
HRAS	LGALS3
CTSB	CTSD
PDPK1	HSP90AA1
OAT	OTC
RXRB	THRB
PPARG	IL2
AKT2	PIK3R1
MET	PIK3R1
THBD	F10
CFB	C4A
GSTO1	GSR
IMPDH1	HPRT1
ADRB2	PTH
RXRA	RARA
SYK	SRC
PTPN11	NOS3
PIK3CG	BTK
EIF4E	MAPK14
RAC1	MAPK14
PIK3CG	PTK2
JAK3	PIK3R1
RAC1	MAPK1
CTSD	ESR1
THBD	F5
EPHA2	GRB2
PNP	DCK
APRT	GMPR
AGT	MAPK1
C4A	C1S
SRC	MMP2
GRB2	ESR1
MAPK14	ESR1
TEK	GRB2
SYK	BTK
GMPR2	APRT
NR1H3	LPL
PLG	SPARC
SRC	EGFR
PGR	ESR1
PIK3CG	FLT1
LIPC	APOE
JAK2	KIT
LEP	RETN
SRC	PDPK1
ANGPT1	MAPK8
PFKFB1	PRKACA
ACE	REN
ACE	AGTR1
GRB2	IL3
TBXAS1	PTGIS
SRC	NOS2
EDN1	MAPK8
KNG1	VWF
MAPK8	RAC1
FGFR2	HRAS
AK1	PKLR
GPI	GNPDA1
SOD1	ESR1
PTPN1	LEPR
NME2	DUT
AVP	KNG1
STAT1	BCL2L1
CBS	SHMT1
SYK	RAC2
FGFR1	HRAS
HGF	MAPK1
ARG1	NOS3
PDHB	LDHB
RHOA	KDR
PTPN1	MET
DAPK1	CALM1
F5	PLG
RAC1	ARHGAP1
DAPK1	CALM2
RHOA	CDK2
EPHA2	PIK3R1
ICAM1	IL6
NOS2	ARG2
INSR	AKT1
FN1	VWF
SRC	KDR
AVP	CALCA
GRB2	HGF
CDC42	PIK3R1
PTK2	FLT1
AKT1	SOD1
MDM2	IGF1R
RHOA	GRB2
JAK2	RAF1
GPI	GNPDA2
CALCA	CRH
MMP1	CMA1
SRC	IGF1R
HCK	EGFR
HPRT1	GMPR
PTPN11	PIK3R1
KNG1	OXT
CGA	CRH
SERPINB2	PLAT
SELE	VCAM1
VEGFA	FN1
HSP90AA1	RAB11A
AKT1	RARA
ARHGAP1	RAC2
EGFR	HSPA8
ANGPT1	FLT1
ELANE	MMP8
RHOA	RTN4R
CTNNA1	EGFR
KAT2B	MAPK14
RNASEL	ISG20
SRC	MET
PPARA	MAPK1
PTPN11	LCK
HIF1A	NOS3
DBH	COMT
RXRA	PPARG
TGFBR1	XIAP
ARF4	RAB11A
JAK3	IL3
GMPR2	HPRT1
PIK3R1	RAC2
PDPK1	INSR
ANGPT1	PLG
AGT	SRC
JAK2	SRC
LCK	HRAS
APRT	ATIC
PIK3CG	RAF1
FGF1	KDR
JAK2	IFNG
F5	VWF
CDC42	KDR
F2	APOH
GRB2	IL2
MAPK8	SRC
SRC	MAP2K1
FGFR1	GRB2
F2	PLAT
MAPK8	HGF
EGFR	RAB5A
RAC1	MAPK12
F11	GP1BA
COMT	PNMT
MET	CDC42
PLAU	PLG
TEK	PIK3R1
AGXT	PSPH
CFD	SERPINE1
ITGAM	GP1BA
MMP9	CTSG
PTK2	CSK
PLAU	HGF
AKT2	INSR
KAT2B	RARA
EPHX1	CYP2C9
HSPA1A	HSPA8
RHOA	CSK
WAS	RAC1
ABL1	GRB2
PKLR	PCK1
SRC	CSK
ADA	DCK
HRAS	HGF
F10	VWF
MAP2K1	PIK3R1
ANGPT2	KDR
PLG	PLAT
HCK	PTPN11
AVP	F2
PTPN11	IL3
MMP9	MMP7
RHOA	SYK
LCK	PRKCQ
PPP1CC	GSK3B
C4A	C1R
NT5M	DTYMK
CDC42	BTK
ME2	PDHB
SERPINA1	FGG
AGTR1	REN
RHOA	CASP3
VEGFA	GRB2
CSK	MAPK1
CDC42	HGF
EDN1	OXT
JAK2	MAPK1
HSP90AA1	HRAS
ALB	SPARC
CRABP2	RARA
MAPK10	CDC42
ARF4	EGFR
TNF	ICAM1
PPP1CC	PPP1R3A
GART	IMPDH1
NR1H4	RXRA
APCS	TTR
PTGS2	HPGDS
HCK	SYK
PIK3CG	MAPK1
NR1H3	PPARA
CASP3	PRKCQ
SERPINA1	APOH
ANGPT2	FLT1
LCK	KIT
DBH	MAOA
HRAS	CSK
RHOA	MET
RXRA	PPARD
PLAU	F2
BRAF	RAF1
AR	HRAS
INS	GCK
FGF1	MAPK1
EDN1	MAP2K1
RXRA	PPARA
BLVRB	HMOX1
EPHB4	MMP2
PLAU	SRC
PRKCQ	MAPK1
LCK	CSK
F2	MAPK1
SPARC	TIMP1
FGF1	EGFR
PLG	MMP13
MAPK8	MAPK1
VEGFA	TGFB2
IGF1R	MAPK1
VEGFA	PTPN11
GART	DHODH
CDK2	MAPK1
ITK	ZAP70
AGT	MME
SRC	RAB5A
GSK3B	AURKA
RHOA	CTNNA1
SRC	FN1
AKT1	MAPK14
SRC	MAPK14
JAK3	LCK
PTK2	HRAS
TEK	PLG
FN1	TIMP1
PTK2	PIK3R1
FGF1	FLT1
RHOA	LCK
EIF4E	CASP3
GSTO1	HPGDS
MAPK8	MET
TEK	HRAS
PRKACA	AURKA
AR	NR3C1
FN1	SERPINE1
RXRA	RARG
KNG1	APOH
PTH	CRH
GSTP1	GSTO1
RHOA	EPHA2
MAPK14	IL2
AVP	AGTR1
ANGPT1	MMP2
GSTO1	GSTM1
NPPB	NPR3
ITK	SRC
ITGAM	HCK
RHOA	TGFBR1
TEK	MMP2
CFB	CFD
GNAQ	PIK3R1
MMP1	ELANE
HRAS	F2
PDPK1	PIK3R1
LEPR	IL6
LCK	BCL2L1
GRB2	IL6
RXRA	RARB
GRB2	LCK
ELANE	MMP7
VEGFA	IL6
HCK	IL6
AK1	ADK
CDC42	AKT1
SRC	RAC1
F5	SERPINE1
MAPK8	MAPK14
VWF	HGF
LPL	NR3C1
VEGFA	TGFB3
GP1BA	KNG1
SERPINA1	HGF
EDN1	GNAQ
JAK3	BCL2L1
CTSK	MMP13
SYK	PTPN11
ITGAM	FGG
GSTP1	GSS
RARA	NR3C1
CCNA2	CDK6
F2	OXT
EDN1	MMP1
RXRA	CRABP2
ADIPOQ	RETN
HCK	PIK3R1
IL6	INS
PDE3B	AKT1
SYK	MAPK14
LCK	MAPK14
VEGFA	CSK
ABL1	SRC
CDC42	PLK1
FABP6	FABP4
JAK3	HRAS
SRC	RAC2
HRAS	PRKCQ
MET	MAPK1
EPHA2	CTNNA1
AGT	PPARA
PTPN11	CSK
GRB2	FGF1
ANGPT1	F2
HSP90AA1	AURKA
SYK	VWF
EGFR	HGF
MDM2	AKT2
SERPINA1	KNG1
CDC42	RAC2
FGG	HGF
PLG	MMP8
BMP7	BMP2
PIK3CG	RAC2
ESR2	ESR1
RXRB	RARB
HSP90AA1	IL2
SHMT1	SDS
CYP11B2	HSD11B1
PIK3R1	INS
FN1	PTK2
DHFR	ATIC
LPL	INS
GSTM1	CYP2C9
AGXT	SDS
HCK	CSK
VEGFA	ANGPT2
VWF	TIMP1
HCK	HRAS
FGF1	HRAS
PTPN1	FN1
PTPN11	HGF
JAK3	MAPK1
GSTO1	GSTA1
FN1	PTPN11
APRT	ADA
EPHX1	GSTM2
DHFR	GART
ABL1	MAPK8
MMP1	MMP7
GSTA1	GSR
LCK	AKT1
PDE4D	PRKACA
AKT2	AKT1
EPHB4	CDC42
CASP3	BCL2L1
GSTA1	GSS
HLA-G	TAP1
APLN	AGTR1
AVP	ADM
EDN1	HRAS
CYP2C8	EPHX1
MDM2	CCNA2
JAK2	AKT1
GSTP1	GSR
AGT	CCL5
TAC3	KNG1
FGG	KNG1
JAK3	MAPK14
F5	ALB
DUT	TK1
AGT	APLN
KDR	MAPK14
KDR	HGF
LCK	MAP2K1
WAS	PTK2
HCK	ABL1
HCK	MAPK14
TGFB2	SERPINE1
PIK3R1	KDR
HCK	GRB2
GSTO1	GSTM2
KNG1	HGF
GATM	ARG1
FABP6	ALB
ANGPT2	F2
CFD	ALB
HCK	SRC
MMP9	MMP1
VWF	SPARC
PTGS2	CYP2C9
GNAQ	MAPK14
PDPK1	GSK3B
PRKACA	NR3C1
EDN1	PPARA
ANGPT1	ANGPT2
GSTP1	CYP2C9
ABL1	MAPK14
MAPK8	LCK
CASP3	ADD1
PIK3CG	MET
GSTM1	ADH1B
AKR1C3	CYP19A1
RHOA	HSP90AA1
HSP90AA1	PRKACA
SPARC	SERPINE1
PRKACA	LIPE
CYP19A1	SULT1E1
JAK3	JAK2
PRDX5	CAT
PRKACA	RAB11A
MAP2K1	CSK
GNAQ	KNG1
CCL5	KNG1
PTPN11	LEP
NR1H4	ALB
IGFBP1	NR3C1
RXRA	FABP4
ITGAM	PLG
F2	RAF1
ABL1	CDK6
GSTP1	HPGDS
EDN1	RAF1
TBXAS1	PTGS2
ADIPOQ	NR3C1
PCK1	FABP4
ACADM	PPARA
AKT2	HSP90AB1
TGFB2	TGFB3
FN1	ITGA2
JAK3	SYK
JAK2	EDN1
VEGFA	EPHA2
F2	PROCR
MMP9	MMP3
CALCRL	PTH
FN1	HRAS
FABP3	LIPE
HPRT1	ATIC
CCL5	IL6
TEK	MAPK14
SERPINC1	GP1BA
STAT1	THPO
F11	F10
F5	APOH
SERPINA1	TIMP1
ALB	SERPING1
RHOA	EPHB4
PIK3R1	CSK
RXRA	ALB
HCK	F2
ADRB2	EGFR
MMP9	MMP13
AGT	ADRB2
ERBB4	EGFR
DAPK1	CALM3
HK1	PFKFB1
ITGAM	MMP2
ITK	SYK
AGT	MAP2K1
GSTM1	GSR
F2	PPARA
EDN1	ADRBK1
AKT2	NOS3
ADM	CRH
F2	MAP2K1
CDC42	CTNNA1
CHEK1	KIT
HPGDS	CYP2C9
CYP19A1	ESR1
DBH	MAOB
ADRBK1	KNG1
PTK2	VWF
HIF1A	LEP
JAK2	MAP2K1
ENG	HIF1A
VEGFA	SERPINA1
VWF	APOH
ITK	BTK
KDR	MAPK12
RHOA	PTPN1
EGFR	CSK
BTK	PIK3R1
TGFB2	HGF
MMP3	MMP2
GATM	ARG2
MMP1	MMP3
PLAU	FN1
GRB2	THPO
ABL1	MAPK12
EDN1	ADRB2
VWF	MAPK1
TGFB2	TIMP1
PIM1	HRAS
F2	AGTR1
PTK2	HSP90AA1
TGFB3	TIMP1
PSAP	ARSA
RHOA	RAF1
CYP2C8	PTGS2
JAK2	NOS2
GSTA1	GSTM1
CCNA2	AURKA
MMP1	MMP2
EPHB4	HRAS
CCNA2	KIF11
SRC	HSP90AB1
NR3C1	SERPINE1
SRC	ESR2
RAC1	ARF1
APOA2	PPARA
SERPING1	VWF
TGFB2	ALB
AVP	AGT
APLN	KNG1
EPHA2	SRC
SRC	CTNNA1
TAC3	AGTR1
MAPK8	GNAQ
SERPINC1	APOH
TGFB3	HGF
ALB	TGFB3
ARHGAP1	ARF1
GSTA1	EPHX1
PTPN11	FGF1
FGG	VWF
SERPINA1	FN1
F2	ALB
AVP	EGFR
PDPK1	NOS3
GSTA1	HPGDS
PPARG	HSD11B1
ABL1	CDK2
RAC1	LCK
RHOA	RAC1
MDM2	EGFR
AKT2	LNPEP
FGG	SERPINE1
ALDOA	LDHB
PPIA	MAPK1
HIF1A	NOS2
ABL1	RAC1
CRYZ	NQO1
CTSK	MMP7
MMP7	TIMP1
F10	F2
CASP3	ANXA5
FGFR1	VEGFA
EPHB4	PIK3R1
MMP13	MMP2
SRC	ZAP70
HPGDS	GSTA3
RAB5A	HSPA8
EDN1	TAC3
GSTM1	GSS
LYZ	APCS
RAC1	KDR
KNG1	TIMP1
TGFB2	SPARC
CFD	SERPING1
AKT2	LCK
RXRA	FABP6
AVP	ADRB2
LIPC	LIPE
PTPN11	IFNG
TGFB2	PLG
PTH	ADM
RXRA	LPL
SERPINA1	VWF
RAC1	EGFR
GSTM2	GSR
REN	KNG1
ABL1	CCNA2
PLK1	RAB11A
AGTR1	OXT
AKT1	LNPEP
HLA-G	ICAM1
GSTM2	GSS
RHOA	JAK3
FECH	CP
GSTA1	CYP2C9
GSTM1	HPGDS
TGFB3	SPARC
SERPINA1	SERPING1
GSTP1	GSTA1
RXRB	RARA
SERPINE1	APOH
PDGFA	GRB2
HIF1A	ALDOA
GSTO1	GSS
CALCRL	CRH
MTHFR	BHMT
AKT1	AURKA
RAC1	MET
FN1	EGFR
F7	SERPINC1
PSPH	SDS
HCK	ZAP70
ALDOA	ALB
AGT	CPB2
PTK2	KDR
CHEK1	CCNA2
AGT	CTSD
NOS2	MAPK14
TAC3	OXT
GSK3B	PRKACA
HIF1A	NR3C1
F5	KNG1
HRAS	VWF
NOS2	PPARA
APCS	INS
DUSP6	MAPK12
FN1	MAPK1
PARP1	CDK7
NPPA	NPPB
RHOA	RAC2
INSR	PPP1R3A
CYP2C8	GSTM1
JAK3	MAP2K1
CASP1	CASP3
F10	FGG
SERPINA1	CFD
DAPK1	CASP3
EPHA2	RAC1
PTGS2	IL6
NR3C1	RETN
CBS	AGXT
RAC1	KIT
PLAU	FGG
PPP1CC	PLK1
COMT	ADH1B
EPHB4	RAC1
RHOA	HRAS
JAK3	AKT1
SPARC	HGF
ITGAM	KNG1
SYK	RAC1
ITGAM	PLAU
NR3C1	ESR1
MAPK8	KIT
RAC1	PTK2
AR	MAPK14
NCS1	NOS3
MAOA	ALDH2
PGF	TEK
PRKACA	GNAQ
HK1	HIF1A
RHOA	CDC42
ADH1B	HPGDS
NOS2	OTC
MAPK8	PRKCQ
RAC1	BTK
RHOA	PDPK1
JAK3	MAPK8
VEGFA	PIK3R1
PNP	TK1
PPARD	FABP5
TGFB2	FN1
ARHGAP1	HRAS
STS	ARSA
FABP5	LIPE
ARF1	KDR
MMP16	MMP2
JAK2	PDPK1
RARG	RXRB
ARF1	INS
MAOA	PNMT
ITGAM	RHOA
HIF1A	IGFBP1
F5	FGG
RXRA	LEP
MAOA	ADH1B
MAPK8	RARA
KIT	INS
MAOB	ALDH2
GSTP1	CYP2C8
MAPKAPK2	CDC42
SERPING1	SERPINE1
NME2	CANT1
IGF1R	RAF1
NOS3	OTC
RXRA	ADIPOQ
AKR1C3	HPGDS
LCK	EGFR
CTSL1	CTSB
BCL2L1	PIK3R1
SRC	FLT1
SERPING1	HGF
FN1	TGFB3
TEK	FN1
APRT	DCK
VWF	TGFB3
HK1	ALDOA
VDR	RXRA
AVP	PTGIR
RHOA	TGFBR2
GSTP1	GSTM1
CALCA	ADRB2
ATOX1	SOD1
FLT1	HGF
MAPK10	RAC1
ANGPT2	MAPK14
HRAS	PPP5C
PIK3R1	IL2
ALB	LYZ
CYP11B2	CYP19A1
ITGAM	PLAT
VEGFA	ALDOA
TEK	MAPK8
CHEK1	CDK7
UCK2	CANT1
CYP2C8	GSTA1
RXRB	CRABP2
RHOA	FKBP1A
VWF	CSK
GMPR2	GMPR
ANGPT2	AGTR1
AR	PIK3R1
JAK2	BRAF
RXRA	PCK1
GSR	GSTA3
COMT	ALDH2
HIF1A	CP
VEGFA	CFD
PTPN1	HGF
RHOA	PIK3R1
RAC1	HRAS
SERPINA1	ELANE
CTNNA1	HGF
HIF1A	RORA
F10	GP1BA
PLG	TGFB3
EDN1	NOS3
AKT2	JAK2
PIK3R1	NR3C1
CALCRL	ADRB2
CYP2C8	HPGDS
PDPK1	LCK
VEGFA	NOS3
MAPKAPK2	MAPK8
RAF1	PPP5C
GSTA1	GSTM2
SERPING1	APOH
PTPN11	PRKACA
CBS	PSPH
EPHB4	PTK2
ANGPT1	HRAS
HK1	GNPDA1
MDM2	PDPK1
METAP2	METAP1
AVP	OXT
MAPK8	MAP2K1
CASP1	RHOA
HPGDS	GSTM2
FN1	IGF1R
PPP1R3A	INS
F5	HGF
F2	GNAQ
F2	ADRB2
AGT	HRAS
ZAP70	PRKCQ
ADIPOQ	IL6
AGT	OXT
PIK3CG	ZAP70
TNF	VCAM1
MAOB	ADH1B
PIK3R1	HGF
EPHX2	CYP2C9
HSD17B1	SULT1E1
ACADM	GCDH
SRC	PAK6
ADRB2	CRH
FGF1	PIK3R1
EPHX2	CYP2C8
NPPA	KAT2B
AKT2	IL3
SERPINA1	SERPINE1
PLG	HGF
TNF	VEGFA
GNAQ	OXT
NME2	PKLR
ESR2	MAPK1
ABL1	CTNNA1
BLVRB	HMOX2
PIK3R1	IFNG
MAPK8	RAC2
AVP	ADRBK1
HIF1A	GCK
CBS	SDS
TNF	PTGS2
RAF1	CSK
JAK3	PDPK1
CD209	RAF1
NT5M	DCK
GSS	GSTA3
VEGFA	PTGS2
GSTP1	GSTA3
ADRBK1	OXT
GSTP1	ADH1B
RAC1	HSP90AA1
FGG	CFD
VEGFA	INS
TGFBR1	ENG
GSTO1	GSTA3
INS	SERPINE1
CASP7	CASP3
TNF	CCL5
ANGPT1	MAPK14
PPP1CC	CDC42
MAP2K1	VWF
PRKACA	KDR
PRKACA	CDK2
AGT	TAC3
EIF4E	CASP1
MMP9	EPHB4
FGG	HRAS
TNF	SELE
FGG	MAPK1
F2	PIK3R1
GNAQ	ESR1
HPGDS	PTGIS
PPARA	SULT2A1
GSTM1	GSTA3
TBXAS1	HPGDS
RBP4	CES1
ANGPT1	PTPN11
PLA2G2A	ENPP2
CFD	TIMP1
HLA-G	VCAM1
VEGFA	F5
TGFBR2	PPP1CC
SNRPA	HSPA8
PRKACA	IGF1R
DCXR	AKR1B1
PTPN1	PIK3R1
MAOB	HNMT
ADRB2	AGTR1
PTH	RAMP2
CASP7	PTK2
MET	RAB5A
ALDOA	GCK
AGT	CPB1
PPP1CC	INS
JAK2	PRKACA
DCXR	SORD
AGT	HIF1A
SRC	PAK7
CGA	CGB5
F2	TAC3
F5	SERPING1
HGF	APOH
TGFBR1	PDPK1
ANGPT1	GRB2
ANGPT1	FN1
AKR1C1	EPHX1
ADRBK1	F2
CHEK1	CCNT1
PPARA	ESRRA
FGG	SERPING1
PTGIR	ADM
FKBP1A	TGFBR2
CALM1	ITPKA
F5	SERPINA1
MET	CTNNA1
SELP	VWF
CFD	VWF
AVP	CGA
TEK	FGF1
STAT1	MAPK12
CFD	SPARC
HK1	SORD
KNG1	SPARC
ARF1	KIF11
PTGIR	PTH
F5	CFD
RXRA	AGT
SRC	PRKCQ
AGT	GNAQ
SYK	FN1
AKT2	PDE3B
CALCRL	AVP
MAOA	HNMT
PDPK1	IL2
MAOB	PNMT
VEGFA	SERPING1
FN1	MAP2K1
JAK2	LCK
RAC1	CTNNA1
ADRB2	PTGIR
NMNAT1	BST1
TGFB2	VWF
AK1	DCK
JAK3	AKT2
VEGFA	APOH
KIT	HGF
ITGAM	F10
EIF4E	CASP7
AKR1C3	CYP11B2
RXRA	SULT2A1
KDR	INS
JAK2	EGFR
SERPING1	TIMP1
AKT2	IL2
CRH	RAMP2
EPHA2	LCK
GSTP1	GSTM2
G6PD	TPI1
VWF	RAF1
ALDOA	FGG
AVP	TAC3
ADRB2	RAB5A
PDPK1	IL3
F5	FN1
RXRA	FABP5
SERPINA1	SPARC
FN1	KNG1
CGA	ADM
ARF4	KIF11
CFD	APOH
BMP2	XIAP
GSK3B	CDK5R1
TGFBR1	PPP1CC
CTNNA1	MMP7
PDE5A	GMPR
HSP90AA1	PIK3R1
HCK	EPHA2
RAC1	FN1
FABP6	LIPE
TNF	AKT1
GMPR2	PDE5A
DUT	HSP90AA1
DUT	MAPK1
AGT	GRB2
EDN1	HCK
VEGFA	FGG
PTPN11	CTNNA1
RAC1	HSP90AB1
FGFR1	CTNNA1
PTPN1	IFNG
PLAU	PIK3R1
GSTO1	EPHX1
IL3	PIK3R1
SYK	FGG
HCK	AGT
STS	SULT2B1
CFD	KNG1
SERPING1	TGFB3
CALCRL	PTGIR
PRKACA	NOS3
PDGFA	PIK3R1
HCK	PTK2
MAPK10	MAPK14
BRAF	PPP5C
SHBG	SULT2A1
PIK3R1	KNG1
PLA2G10	ENPP2
FN1	ALDOA
BMP7	FKBP1A
AGTR1	HSPA8
AVP	HSPA8
FN1	CFD
AGT	ADRBK1
SERPINA1	ALDOA
NOS3	ACE
ITGAM	TNF
HSPA1A	MAPK8
FGG	CSK
PTPN1	VWF
F5	SPARC
GSK3B	PPP1R3A
FN1	SERPING1
ESR2	GNAQ
HSP90AB1	NOS3
ITGAL	ITGA2
ARF1	RAB11A
ALDOA	ESR1
BRAF	CSK
DCK	PDE3B
PTPN1	CTNNA1
PPARA	RORA
LEP	IL6
GATM	SHMT1
CTNNA1	PIK3R1
ALDOA	SERPINE1
PPP1CC	INSR
FN1	CSK
FN1	RAF1
MMP7	CTSL2
EPHX1	GSTA3
G6PD	GCK
PTGIR	CRH
FKBP1A	TGFB3
AKR1C1	CYP11B2
TIMP1	APOH
RAC1	CDC42
VEGFA	PIK3CG
TGFBR2	XIAP
CALM1	HRAS
GSTM2	GSTA3
AKR1C3	SULT1E1
RXRA	ACADM
HMOX2	HMOX1
ALDOA	PLG
ALDOA	SPARC
GNE	UAP1
AVP	RAB5A
GSK3B	CSNK1G2
ARF4	INS
EDN1	PIK3R1
GATM	NOS3
RAB5A	ARF1
SORD	CAT
MMP7	MMP2
ADRB2	ADM
ITK	HCK
FABP7	LIPE
CTNNA1	KDR
CALCA	APCS
AVP	RAMP2
PIK3CG	RAC1
PIK3R1	AGTR1
CYP2C9	GSTA3
RAB9A	RAB9B
INS	RETN
AVP	GNAQ
RAB5A	CTSD
GATM	AGXT
MAPKAPK2	MAPK10
SERPINA1	TGFB3
LPL	LIPC
AKR1C3	STS
NT5M	CDA
ANGPT1	KIT
PAK7	PAK6
NR1H3	APOA2
CYP2C9	GSTM2
CTNNA1	MAPK14
CDA	CES1
CGA	PTH
LCK	BTK
JAK3	PIK3CG
ITK	PIK3CG
CGA	CALCA
RAC1	PDPK1
NT5M	DUT
KDR	CSK
CTNNA1	IGF1R
AGT	PIK3R1
PDE4B	DCK
TGFB2	SERPINA1
CANT1	HPRT1
GSTA1	ADH1B
AKR1C3	SULT2B1
CRH	OXT
ANGPT2	PIK3R1
NT5M	TYMS
PRKACA	PTGIR
FGG	SPARC
MMP3	MMP7
MAPK14	MAPK12
RARG	RARA
MMP16	MMP13
CALCA	PTGIR
PIK3R1	ARF1
KNG1	TGFB3
CYP2C8	GSTO1
ALDOA	TIMP1
PTK2	EGFR
TNF	MMP9
CYP2C8	GSTA3
MMP13	MMP7
ANGPT1	PIK3R1
GSTO1	CYP2C9
EDN1	RAC1
MMP9	MMP2
MMP3	MMP13
HK1	G6PD
CDK5R1	MAP2K1
TPSAB1	MMP1
FN1	APOH
AGT	RAF1
SRC	LCK
ALDOA	KNG1
SYK	ZAP70
FECH	HIF1A
ALDOA	HGF
PRKACA	CDK7
NT5M	APRT
CTNNA1	RAB5A
NT5M	PNP
NME2	FKBP1B
SULT1A1	ADH1B
AK1	PDE4D
CYP2C8	GSTM2
MMP1	MMP13
MAPKAPK2	KDR
SELE	PRKCQ
APLN	CCL5
PRKACA	CCNT1
ADH1B	GSTA3
ANGPT1	VEGFA
FN1	BRAF
HRAS	GNAQ
AK1	PDE4B
FGF1	KIT
GSTO1	ADH1B
FGG	TIMP1
ABL1	LCK
PTGIR	RAMP2
LEPR	IL2
CFD	PLG
EPHA2	EPHB4
PPARG	INS
NR1H3	RXRB
ALDOA	APOH
GATM	NOS2
MAPK8	HSPA8
PIK3R1	VWF
FGFR2	VEGFA
THRB	THRA
PPARG	PPARA
VCAM1	PRKCQ
SERPING1	SPARC
VEGFA	INSR
PTK2	PAK6
GP1BA	RAF1
CRH	CRHBP
PTK2	FGG
FGFR1	PIK3CG
TGFB2	ALDOA
CANT1	ATIC
ADH1B	GSTM2
G6PD	PKLR
PDE4D	DCK
FLT1	CSK
ADRB2	RAMP2
PPARD	PDHB
FABP3	FABP4
RAC1	CDK5R1
CFD	HGF
HLA-G	ISG20
PPARD	PPARA
APCS	LTF
CD209	HRAS
MMP13	CTSL2
PTK2	IGF1R
LEP	LPL
TAC3	GNAQ
PTK2	PAK7
PDE4B	ADK
AKT1	IL6
FGG	RAF1
ALDOA	SERPING1
NME2	HINT1
PLA2G2A	CYP2C9
CALCRL	CGA
NR1H3	NR1H2
FABP5	FABP4
ICAM1	PRKCQ
PPARD	PPARG
ADRBK1	TAC3
TGFB2	KNG1
HDAC8	HINT1
NT5M	ADA
CTNNA1	MAPK12
TEK	HGF
IMPDH2	CANT1
CFD	TGFB3
TRAPPC3	F5
PLA2G10	CYP2C8
PDE4D	ADK
PIK3R1	THPO
TGFBR2	PDPK1
GMPR2	NT5M
TNF	MAPK8
FABP7	FABP4
MAPK8	MAPK10
F5	ALDOA
RARG	RARB
NT5M	IMPDH2
TGFB2	SERPING1
PGF	PIK3R1
RXRA	APOA2
PTPN1	FGG
PRKACA	PLK1
SPARC	APOH
GMPR2	CANT1
RXRA	RXRB
IMPDH1	CANT1
RAC1	RAC2
HCK	LCK
ALDOA	CFD
FN1	PRKACA
CANT1	GMPR
PLA2G2A	CYP2C8
ALDOA	VWF
RARB	RARA
PKLR	CANT1
DCK	ADK
PRKACA	IL3
NT5M	PDE4B
BRAF	VWF
CANT1	UMPS
RFK	BLVRB
TGFB3	APOH
APRT	PDE4B
CASP3	FNTA
NT5M	IMPDH1
TGFB2	CFD
ADRB2	HSPA8
APRT	PDE4D
CANT1	PDE3B
PDE5A	CANT1
TGFB2	FGG
TAC3	PIK3R1
NT5M	ADK
NT5M	ATIC
PGR	PRKACA
PNP	BST1
CGA	RAMP2
CGA	PTGIR
NT5M	PDE3B
FGG	MAP2K1
HCK	PIK3CG
APRT	CANT1
NT5M	GMPR
NT5M	UMPS
NT5M	NMNAT1
F5	TIMP1
BST1	NNT
F5	TGFB2
AR	PRKACA
ADK	PDE3B
F5	TGFB3
HLA-G	LNPEP
PRKACA	RARA
PIK3R1	OXT
CGA	ADRB2
NT5M	PDE4D
NT5M	PDE5A
AK1	PDE3B
APRT	PDE5A
RXRA	PDHB
FGG	BRAF
HPRT1	PDE3B
NPPA	APCS
NT5M	AK1
TGFB2	APOH
NT5M	HPRT1
TRAPPC3	SERPINA1
RNASEL	HLA-G
PLA2G10	CYP2C9
PDE3B	GMPR
APRT	PDE3B
PDE5A	HPRT1
AVP	PIK3R1
GMPR2	PDE3B
FGG	TGFB3
ALDOA	TGFB3
GP1BA	PIK3R1
NT5M	CANT1
NOS3	AGTR1
ICAM1	IL2
IGF1R	HGF
LEPR	IFNG
EDN1	REN
DPP4	MME
MMP9	IL6
RHOA	PRKACA
MAPK10	HRAS
CDK6	CCNT1
NOS3	INS
MAPK8	PIK3CG
CALM2	ITPKA
APOC3	APOH
ADK	AHCY
FGFR2	INS
PIK3CG	INS
FLT1	INS
PIK3CG	PGR
AR	AKT1
CRH	NR3C1
CAT	GSS
FGF1	MET
PDGFA	KDR
DAPK1	MAPK1
SRC	ITGA2
FGFR2	HGF
REN	INS
MDM2	ERBB4
AKT1	MAPK12
FGFR1	HGF
VCAM1	IL6
NQO1	HMOX1
JAK3	LEPR
TEK	INS
MET	INS
RXRA	NR1I2
PDGFA	EGFR
AMY1A	AMY1B
FGFR1	INS
TYMS	AURKA
MAPK10	DUSP6
SRC	CALM1
PLK1	CDK2
SRC	CALM3
SRC	CALM2
ABL1	RAC2
AKT2	MAPK12
STAT1	SRC
NQO1	ADK
CALM1	AKT1
F7	VWF
IL6	SERPINE1
FGF1	IGF1R
AKT2	MAPK14
MAPK14	MAPK1
HSP90AA1	ZAP70
FGFR2	PIK3CG
HSD17B1	AKR1C3
PDGFA	FLT1
ITGAM	PIK3CG
RHOA	MAPK10
CALM2	AKT1
AR	HSP90AB1
CALM1	PPP1CC
LPL	CETP
PIK3CG	GRB2
JAK2	IGF1R
INSR	HGF
RXRB	PPARG
PGF	KIT
MDM2	KIT
ITGAM	SRC
ICAM1	SELP
MAPK8	CASP3
PIK3CG	ITGA2
CALM3	AKT1
ICAM1	IFNG
BCL2L1	RAF1
PGF	EGFR
VEGFA	ICAM1
RXRB	PPARD
G6PD	LDHB
AR	EGFR
TNF	ADIPOQ
AKT2	BCL2L1
PARP1	AKT1
ALB	CAT
ACE	SERPINE1
VEGFA	VCAM1
PTGS2	AKT1
MMP1	TIMP2
GPI	PDHB
PRKACA	PDE3B
ALB	IL6
FGF1	INSR
ADIPOQ	LPL
ANGPT2	KIT
NT5M	TK1
VCAM1	SELP
RXRB	PPARA
TNF	BCL2L1
ANGPT1	FGFR1
HINT1	DCPS
PDGFA	KIT
MMP3	TIMP2
PDGFA	INS
EDN1	VEGFA
CDC42	CALM2
CALM2	INS
CALM1	INS
ACE	INS
CALM3	INS
EDN1	ECE1
NCS1	NOS2
[truncated: 6,017 more rows]
