# Supplementary material for: Uncovering the Pharmacological Mechanism of Astragalus Salvia Compound on Pregnancy-Induced Hypertension Syndrome by a Network Pharmacology Approach
Source: Sci Rep. 2017 Dec 4;7:16849. doi: 10.1038/s41598-017-17139-x (PMC5715142; doi:10.1038/s41598-017-17139-x)
Supplement: Supplementary file 4 — Table S4 [file 41598_2017_17139_MOESM4_ESM.xlsx]

## Sheet: Sheet1
Table S4 The Clusters of ASC-PIH Network
Cluster	Score (Density*#Nodes)	Nodes	Edges	Genes
1	30.909	45	680	ICAM1, PLG, HRAS, RHOA, RAF1, VCAM1, INSR, PTGS2, MDM2, MMP9, TIMP1, APOE, CAT, BCL2L1, EDN1, VWF, MAP2K1, CALM3, CALM1, GRB2, NOS3, HPGDS, VEGFA, ABL1, TNF, KDR, INS, AKT1, IL2, KNG1, JAK2, PIK3R1, ACE, MMP1, SELE, CALM2, IL6, F2, AR, CCL5, IGF1R, MMP2, AGTR1, LCK, LEP
2	20.719	65	663	Isoimperatorin, Manool, Microstegiol, Miltionone I, Miltionone II, Miltipolone, PARP1, Miltirone, CDC42, MOL007036, HSP90AB1, Neocryptotanshinone, NSC122421, Poriferast-5-en-3beta-ol, Poriferasterol, HIF1A, Prolithospermic acid, Przewalskin A, Przewalskin B, Przewaquinone B, IL3, IFNG, Salvilenone I, Salvilenone, Sclareol, Sugiol, STAT1, SELP, PTPN11, KIT, PPP5C, ITGA2, ANXA5, ZAP70, MMP3, GSK3B,…
3	19.73	75	730	Isotanshinone II, PTPN1, HSPA8, Methylenetanshinquinone, NOS2, RETN, KAT2B, Miltirone II, SERPING1, SOD2, F5, MOL007155, MOL007140, PGR, MOL007048, HCK, OXT, SOD1, MOL007050, JAK3, ANGPT2, MOL007070, Neocryptotanshinone II, THBD, TGFB3, Przewaquinone E, Przewaquinone F, CFD, TGFB2, Salvianolic acid G, Salviolone, Tanshindiol B, Tanshinone Ⅵ, RXRA, Tanshinone IIA, BMP2, CDK6, 1, BTK, ALDOA, ENG, S…
4	10	10	45	MAPK1, ESR1, SRC, PIK3CG, ALB, CASP3, HSP90AA1, MAPK14, MAPK8, EGFR
5	7.357	29	103	ITGAL, Isorhamnetin, Kaempferol, CTSB, HSPA1A, GCK, Mairin, IMPDH2, CASP1, PDPK1, DUT, DHFR, TGFBR1, TPI1, MTHFD1, UMPS, Przewaquinone C, 64474-51-7, 64997-52-0, PGF, 73340-41-7, Tanshinaldehyde, EIF4E, CASP7, PPARA, AURKA, Formononetin, Hederagenin, DUSP6
6	5.034	30	73	PPIA, GSTP1, EPHX1, LYZ, APRT, Jaranol, Luteolin, CANT1, GSTA3, VDR, MTHFR, PRKCQ, F10, ELANE, BRAF, FGG, HPRT1, CYP2C9, MAPK10, ADA, CPB2, 7-O-methylisomucronulatol, ERBB4, F11, TK1, CYP2C8, DTYMK, ITK, SHMT1, CA2
7	4.258	32	66	AKR1C3, NQO1, AGXT, CTSD, HK1, GP1BA, EEA1, SULT2A1, CBS, AHCY, NT5M, RAP2A, CTNNA1, HSD17B1, 3,9-di-O-methylnissolin, AKR1B1, ADK, GSTM1, PAK6, PNP, LDHB, ALDH2, CTSK, DCK, RXRB, SDS, NR1I2, ATIC, ARF1, AMY1A, CTSG, NR3C2
8	3.692	14	24	ADRBK1, Quercetin, ADRB2, RARA, CCNA2, Bifendate, CRH, RAB5A, Calycosin, ESR2, CTSS, ADM, GNAQ, FGFR1
9	3.077	14	20	RAN, CRYZ, NR1H2, MME, HDAC8, CSNK2A1, NNT, HSD11B1, HSD17B11, ACAT1, ECE1, GPI, G6PD, ACADM
10	3.059	18	26	CBR1, PCK1, Isodalbergin, GSTM2, UCK2, ADH1B, GSTA1, ARG2, PKLR, AMY1B, ARG1, TYMP, OTC, HADH, ANG, PYGL, SORD, AMY1C
11	3	3	3	GMPR2, GMPR, IMPDH1
12	3	5	6	FABP5, HINT1, BMP7, FKBP1A, TGFBR2
13	3	3	3	BCAT2, PDHB, HADHA
14	3	3	3	PNMT, MAOB, MAOA
