# Supplementary material for: Uncovering the Pharmacological Mechanism of Astragalus Salvia Compound on Pregnancy-Induced Hypertension Syndrome by a Network Pharmacology Approach
Source: Sci Rep. 2017 Dec 4;7:16849. doi: 10.1038/s41598-017-17139-x (PMC5715142; doi:10.1038/s41598-017-17139-x)
Supplement: Supplementary file 5 — Table S5 [file 41598_2017_17139_MOESM5_ESM.xlsx]

## Sheet: Sheet1
Table S5 Enrichment analysis of clusters based on Gene Ontology (GO) annotation
Cluster	Modules	Term	Pathway	Count	%	Pvalue	Genes	Bonferroni
A	Endothelial cell activation and injury	GO:0002576	Platelet degranulation	8	0.11088	8.4542e-09	KNG1, VWF, VEGFA, CALM3, PLG, CALM2, TIMP1, CALM1	1.03563e-05
		GO:0030168	Platelet activation	8	0.11088	1.82658e-08	AKT1, VWF, IL6, LCK, F2, RHOA, RAF1, PIK3R1	2.23753e-05
	Placental or trophoblast cell ischemia	GO:0045429	Positive regulation of nitric oxide biosynthetic process	9	0.12474	1.53629e-13	AKT1, ICAM1, IL6, TNF, PTGS2, INS, EDN1, JAK2, INSR	1.88227e-10
		GO:0043066	Negative regulation of apoptotic process	14	0.19404	8.64901e-11	IL6, MMP9, RAF1, BCL2L1, KDR, TIMP1, AKT1, LEP, IGF1R, VEGFA, MDM2, CAT, PIK3R1, IL2	1.0595e-07
		GO:0051000	Positive regulation of nitric-oxide synthase activity	6	0.0831601	2.48869e-09	AKT1, APOE, INS, CALM3, CALM2, CALM1	3.04864e-06
		GO:0050999	Regulation of nitric-oxide synthase activity	6	0.0831601	6.16853e-09	LEP, AKT1, CALM3, NOS3, CALM2, CALM1	7.55642e-06
		GO:0035924	Cellular response to vascular endothelial growth factor stimulus	4	0.0554401	2.86581e-05	VCAM1, AKT1, VEGFA, KDR	0.0344976
	Oxidative stress	GO:0071456	Cellular response to hypoxia	6	0.0831601	5.005e-06	AKT1, ICAM1, PTGS2, EDN1, VEGFA, MDM2	0.00611238
C	Endothelial cell activation and injury	GO:0002576	Platelet degranulation	10	0.119632	9.66888e-12	ALDOA, F5, TGFB3, APOH, SERPING1, SERPINA1, SPARC, CFD, SOD1, TGFB2	9.03068e-09
	Oxidative stress	GO:0001666	Response to hypoxia	9	0.107668	2.30333e-08	BMP2, TEK, TGFB3, APAF1, NOS2, ANGPT2, ENG, TGFB2, SOD2	2.15128e-05
