# Supplementary material for: Uncovering the Pharmacological Mechanism of Astragalus Salvia Compound on Pregnancy-Induced Hypertension Syndrome by a Network Pharmacology Approach
Source: Sci Rep. 2017 Dec 4;7:16849. doi: 10.1038/s41598-017-17139-x (PMC5715142; doi:10.1038/s41598-017-17139-x)
Supplement: Supplementary file 6 — Table S6 [file 41598_2017_17139_MOESM6_ESM.xlsx]

## Sheet: Sheet1
Table S6 The Relationship Between Compound Targets and Other Human Proteins
Node 1	Node 2
AURKB	CDC20
CDC20	CCNB2
LSM2	SNRPD2
SNRPD2	LSM7
SNRPE	LSM2
IARS	EPRS
EDC3	DDX6
LSM1	LSM7
DPYD	DPYS
SNRPD2	SNRPG
ACACB	ACLY
CDK2	CDC6
EXOSC2	EXOSC5
EXOSC6	EXOSC5
CCR3	CCL11
ACACA	ACACB
IRS1	INSR
TNNT2	TNNI3
CDK9	CCNT1
GMPS	GMPR2
CDC5L	SF3B1
EXOSC1	EXOSC5
ERCC2	CCNH
FGA	FGB
CYC1	CYCS
CCNE2	CDK2
EXOSC2	EXOSC3
SNRPA1	SNRPA
CDK1	BUB1B
LSM2	LSM7
LSM6	LSM7
YARS	FARS2
DIS3	EXOSC4
APAF1	CASP9
DLAT	ACLY
LSM2	LSM6
CCND3	CDK6
HSP90AA1	CDC37
IL2RA	IL2
F7	F3
CASP8	FADD
IARS	MARS
EXOSC6	EXOSC2
GART	ATIC
CDK2	CCNE1
CDK2	CCNB1
CDC16	CDC20
AP4E1	AP4B1
DPYD	CAD
XRCC5	XRCC6
CAD	DHODH
HSPD1	HSPE1
CPS1	ASS1
YARS	EPRS
CRY2	ARNTL
ALYREF	DDX39B
GCLM	GCLC
GART	ADSL
EIF2S1	EIF2S3
CDC20	CCNB1
ACAA1	EHHADH
GNB1	GNG2
CDK1	CCNA2
CDK1	CCNB2
FOXO1	AKT1
EIF4E	EIF4EBP1
CTNNB1	APC
HADHA	HADHB
GTF2H3	GTF2H2
EXOSC6	EXOSC3
HADHA	ACAA2
SNRPD2	SNRPA1
EXOSC6	EXOSC4
SNRPE	LSM7
CDK2	CCND1
EPRS	MARS
AIMP1	MARS
HADHA	ACAT1
SNRPE	SNRPG
CASP7	XIAP
EIF4E	EIF4G1
CDK2	CDKN1B
ENSG00000255730	BCKDHB
DNAJB1	HSPA8
EFNA1	EPHA2
LSM6	SNRPG
APOA1	APOB
LSM1	LSM6
SSRP1	SUPT16H
EIF4G1	EIF4A2
GMPS	IMPDH1
CDC20	BUB1B
CDC20	CCNA2
EXOC6	EXOC2
GALT	GALE
AURKB	BUB1
HSP90AA1	AHSA1
CPS1	CAD
CCND3	CDK2
LSM4	LSM6
HADHA	ACAA1
LSM1	PATL1
INSR	INS
CCNH	CDK7
LSM2	LSM1
ARNTL	CRY1
CASP9	CYCS
ASL	ASS1
CDK5	CDK5R1
CHEK1	ATR
FGG	FGB
COASY	PPCDC
EXOSC6	EXOSC1
ACAT2	EHHADH
CSNK2B	CSNK2A2
ACAA2	EHHADH
XIAP	CASP3
SNRPE	LSM6
GMPS	IMPDH2
HADHA	ACAT2
EGFR	EGF
FAS	FADD
BCL2L11	BCL2
HADHB	EHHADH
LSM4	SNRPD2
EXOSC4	EXOSC5
LSM4	LSM2
DCP2	EDC3
EIF4E	EIF4G3
AURKB	CENPA
LSM4	LSM7
EPHA2	EFNA5
BUB1	BUB1B
BCKDHB	BCKDHA
SNRNP70	SNRPE
AURKB	BUB1B
ATP7A	ATOX1
DCP2	DCP1B
IRS2	INSR
GALT	GALK1
CAD	ASS1
PSAT1	PHGDH
EPHB4	EFNB2
CDK2	CDKN1A
ENO1	GAPDH
APAF1	BCL2L1
CDC5L	SNRPD2
EXOSC2	EXOSC1
EXOSC2	EXOSC4
FGFR2	FGF1
EXOSC1	EXOSC3
CDK1	CCNB1
LSM4	LSM1
EXOSC1	EXOSC4
FGG	FGA
ACAT1	EHHADH
ERCC2	GTF2H1
AIMP1	EPRS
DPYS	CAD
AIMP1	IARS
BCL2L11	BCL2L1
SNRPE	SNRPD2
EXOSC3	EXOSC4
CDC5L	BCAS2
ACACA	ACLY
CCNB2	CDK2
CTNNB1	AXIN1
ENSG00000249319	ASS1
TNNT1	TNNI1
GLDC	AMT
CDC20	BUB1
DLAT	DLD
FGFR2	FGF10
GALM	GALK1
SNRPD2	LSM6
FNTA	FNTB
CLPX	CLPP
HSP90AB1	CDC37
CDK6	CCND1
CCNA2	CDK2
CCNA2	CDC6
CDK2	CCNA1
ERCC2	ERCC3
EXOSC3	EXOSC5
EIF4G1	EIF4A1
CDK1	CDC25C
SNRPG	SNRPA
GMPS	GMPR
FOXO3	AKT1
AURKB	BIRC5
CDK1	CDC20
FGFR1	FGF2
SUPT5H	POLR2A
CTNNB1	AXIN2
CDC16	BUB1B
COPS5	COPS7A
C1QC	C1QB
HSPA1A	DNAJB1
SNRPE	SNRPA
HADH	ECHS1
LSM2	SNRPG
FGFR1	FGF1
DBT	DLD
HSD17B4	EHHADH
CDC25C	CCNB1
FGFR2	FGF2
GMPS	GART
CHEK1	CDC25C
TP53	CREBBP
PATL1	DDX6
IKBKB	NFKBIA
ATG4B	GABARAPL1
BCL2	TP53
TNNT1	TNNI2
HADH	HADHB
TP53	CDKN1A
LSM4	SNRPE
APOA2	APOA1
SNRPD2	SF3B1
GFPT1	CAD
XIAP	CASP9
TNNT1	TNNI3
SF3B1	SNRPA1
HSD17B4	ACAA1
CCNA2	CCNB1
ACOX1	EHHADH
ERCC2	GTF2H2
LDHA	ACLY
CDK9	CCNH
BIRC5	AURKA
CD3E	CD3D
HSP90AA1	HSPA8
GMPS	CTPS1
CSNK2B	CSNK2A1
DBT	BCKDHB
CDC25A	CDK2
HMGCS1	HMGCR
CDK1	CDC25A
GTF2H3	ERCC2
CS	ACLY
EIF4G3	EIF4A2
B2M	HLA-G
CTH	CBS
SNRNP70	SNRPG
CRK	DOCK1
CDK2	CCND2
CPS1	DPYS
GNB1	GNAT1
ITGAL	ICAM1
ALAD	HMBS
CTNNB1	CTNNA1
ERCC2	CDK7
C1QA	C1QB
AURKB	KIF2C
C1QA	C1QC
DCP2	XRN1
CDK1	BUB1
GTF2H3	GTF2H1
DIS3	EXOSC2
PGAM1	ENO3
GTF2H2	GTF2H1
CHEK1	CDC25A
CDK1	BIRC5
CDK1	CCNA1
CHEK1	ATM
DIABLO	XIAP
TNNT2	TNNI1
HSP90AB1	AHSA1
CDK6	CCND2
SUPT5H	CDK9
EIF4G3	EIF4A1
IGFBP3	IGF1
APAF1	BCL2
DCP2	DDX6
ATG4B	GABARAPL2
FARSB	FARS2
BCL2L11	BAX
CCL5	CCR5
DBT	BCKDHA
CYTH1	ARF1
CASP3	CYCS
APAF1	CYCS
GTF2H3	ERCC3
CDKN2A	TP53
GNB1	GNGT1
IGF1	IGFBP1
GLDC	DMGDH
GRB2	CBL
CDK9	AFF4
CPS1	DPYD
ABL1	BCR
EIF4EBP1	AKT1
ARFGAP1	ARF1
APAF1	CASP3
PATL1	LSM7
PGAM1	ENO1
ISG15	IFIT1
ACADM	EHHADH
BAX	TP53
SNRPG	SNRPA1
SNRNP70	SNRPD2
IL2	IL2RB
CDK1	CDC25B
GBE1	GYS2
TP53	CDK2
FGG	F2
AURKB	CCNB1
CTNNB1	CDH1
FGFR2	FGF7
IL2RG	IL2
BCKDHB	DLD
DIS3	EXOSC5
CHUK	NFKBIA
HRAS	EGFR
GH1	GHR
IGF2	IGFBP3
SF3A3	SNRPA
AXIN1	APC
CDC5L	SNRPA1
DVL1	AXIN1
CDK9	POLR2A
CDC42	ARHGAP1
CCNB1	CCNA1
ALDOA	GAPDH
ATM	TP53
GART	CAD
SF3A3	CDC5L
ENSG00000263020	CSNK2A2
DNMT1	DNMT3A
VPS39	VPS41
EPHA2	EFNA2
SF3A3	SF3B1
HADH	ACAA1
PPP3CB	CALM2
LSM2	PATL1
SNRPD2	BUD31
TNNI3	TNNC1
GRB2	EGFR
CCNA2	CDKN1B
AURKB	KIF20A
APOA1	APOC3
EIF4E	EIF4A2
ATIC	ADSL
CDKN1B	CCND1
S100A10	ANXA2
SNRPE	SNRPA1
CYC1	ATP5B
BCAR1	CRK
ATP6V1H	ATP6V0C
DBT	ACLY
IGF1	IGF1R
GBE1	GYS1
FIGF	FLT4
SNRPA1	BUD31
EDC3	DCP1B
CDC5L	BUD31
CDC20	AURKA
CREB1	CREBBP
SF3A3	SNRPA1
YARS	MARS
LSM4	SNRPG
CDKN1A	CCND1
EIF4E	EIF4A1
ENSG00000125954	FNTA
CASP8	FAS
HSP90AA1	HSP90AB1
CDC42	ARHGDIA
C8A	C8G
CYCS	BCL2L1
CTNNB1	GSK3B
AURKB	CCNB2
EFNA4	EPHA2
EIF4E	EIF4EBP3
BCL2L1	BAX
GRB2	IRS1
BUB1	AURKA
HSPA1A	DNAJB6
NPR2	NPPC
SF3A3	BUD31
ACAA1	ACOX1
CD209	ICAM3
CASP8	BIRC2
LEO1	SUPT16H
LSM4	PATL1
CRY2	CRY1
ERCC3	GTF2H1
ACADM	HADHA
F2R	F2
IRS1	INS
CREB1	FOS
HLA-DRB5	HLA-DRB1
KIF2C	BUB1
CYTH2	ARF1
F8	VWF
CLOCK	CRY1
ENSG00000255730	DBT
ENSG00000263020	CSNK2A1
CCNE1	CDKN1B
IL5	IL2
DIS3	EXOSC1
DNAJB6	HSPA8
AURKB	CDK1
IRS1	IGF1R
CSF2	IL3
HSP90AA1	AKT1
CTNNB1	CDH2
IL2RA	IL2RB
APAF1	BAK1
SNRPE	BUD31
PAK7	CDC42
EGFR	TP53
BCAS2	BUD31
PATL1	LSM6
CDKN2A	CDK6
CDK1	CDKN1A
GSK3B	AXIN1
ISG15	IFIT3
AKT1	INS
HSPD1	GRPEL1
PPIE	BUD31
HSD17B4	ACOX1
ACAT2	HMGCS1
CENPA	AURKA
IL2RG	IL2RB
CDK6	CDKN2C
CAMK2D	CALM2
CRY2	CLOCK
CCNB2	CCNA2
CXCR3	CXCL10
CTNND1	CDH1
FOXP3	IL2
APOA2	APOB
CASP3	BIRC2
IL17A	IL6
AKT2	FOXO1
SNRPE	CDC5L
TNNT2	TNNI2
ATR	WRN
AIMP1	FARS2
CCNB2	CCNB1
HIF1A	HIF1AN
ERCC3	CDK7
CASP7	BIRC2
WIPF1	WASL
CDK1	AURKA
LEO1	SSRP1
F2	FGA
HPD	HGD
HADH	ACAA2
GBF1	ARF1
EPHA2	EFNB2
CENPA	BUB1
ADA	ADK
F2	FGB
ALOX5AP	ALOX5
CALM2	CACNA1C
XRCC6	ATM
CDC42	PAK6
SNRPG	BUD31
CDK6	CDKN1B
IGF2	IGFBP1
GSTM3	GSTM2
CSF2	IL2
CDC25A	CCNB1
GOSR2	YKT6
IL2RG	IL4
CREB1	AKT1
PTPN22	CSK
EGFR	CBL
BCL2	CYCS
BACE1	APP
HLA-DRA	HLA-DRB5
EXO1	WRN
CXCR3	CXCL9
ERBB2	EGF
FGFR2	FGF3
NFATC2	FOXP3
ISG15	IFIT2
GSTM1	GSTT1
CTPS1	IMPDH2
HADHA	ACADS
CDK1	CENPA
CASP3	BIRC3
LSM1	XRN1
BRCA1	BRIP1
CDK6	CDKN1A
CDC5L	SNRPG
BIRC5	CCNB1
BCKDHB	DLAT
F3	F2
APOE	APOB
CREB1	EP300
CASP7	BIRC3
C8B	C8G
CDC20	ESPL1
IL2RA	IL2RG
CSF2	IL5
GRB2	ERBB2
ACACA	CAD
BAD	BCL2L1
DCP1B	DDX6
ACOX3	EHHADH
ADH1B	ALDH2
ACACB	CAD
HMGCS2	ACAT1
UROS	HMBS
PPCS	PPCDC
CCND2	CDKN1B
ERCC3	GTF2H2
IGF1	INS
CS	DLAT
CCND3	CDKN1B
FGFR2	FGF4
TNNI2	TNNC1
DNMT1	DNMT3B
CDK1	CDC6
HSP90AB1	HSPA8
PGAM1	ENO2
EXOSC6	DIS3
HMGCS1	ACAT1
AGT	ACE
WAS	WIPF1
IGF2	IGF1R
GTF2H1	CDK7
HADH	ACAT2
HRAS	ERBB2
SF3B1	SNRPA
HADHA	ACOX1
PPP3CB	CALM1
CCNE1	CDKN1A
SNRNP70	SNRPA1
SNRNP70	SNRPA
LSM1	DDX6
BAG2	HSPA8
BUB1B	ESPL1
DCP2	EDC4
CENPF	BUB1
FGFR1	FGF9
ACADS	EHHADH
BCKDHA	DLD
APOB	APOC3
ACADSB	EHHADH
CXCL10	CCL5
CCR3	CCL5
XRCC5	ATM
SNRPE	SF3B1
SNRPD2	SNRPA
BUB1	CCNB1
BUB1B	AURKA
CTNNB1	CCND1
CDC42	WASL
HADHA	ACADSB
CCR2	CCL2
BUB1	CCNB2
BMP2	BMPR1A
IL8	CCL5
BAK1	BCL2L1
SF3A3	SNRPD2
BMP2	CHRD
PAK4	CDC42
CDK2	CDC25B
CASP9	BIRC2
CTNNB1	EGFR
FDPS	FDFT1
CYCS	BAX
APOA2	APOC3
TP53	EP300
FGFR2	FGF9
DIS3	EXOSC3
IFIT3	IFIT1
HADH	ACAT1
CDC5L	SNRPA
CTNNB1	AKT1
ADSS	ADSL
IFIT2	IFIT3
FGF9	FGFR4
BCL2	AKT1
AKT1	CDKN1B
BUB1B	CCNB1
CDK1	CCNE2
CHEK1	TP53
HLA-DRA	CD74
HADHA	ACOX3
XRN1	LSM7
CDC42	IQGAP1
HADHA	GCDH
DLAT	BCKDHA
CASP9	AKT1
GPI	H6PD
BRCC3	BRE
HLA-DRA	HLA-DRB1
FGFR3	FGF2
CASP1	IL1B
POLR2A	ERCC3
ARAF	HRAS
HIF1A	CREBBP
HDAC1	CHD4
KIF2C	CENPA
GBE1	AGL
KIF2C	CDC20
BCL2L1	AKT1
LSM2	SNRPA
GSN	ACTA1
HSPA1A	HSP90AB1
TPM1	ACTA2
EIF4E	EIF4EBP2
CXCR3	CXCL11
GCG	GIP
HMGCS2	ACAT2
CARD11	BCL10
MYH6	TPM1
ACTN2	TPM1
IRS2	IGF1R
GP1BA	F2
ISG15	IRF7
ATR	ATM
ENO2	GAPDH
AKT1	TP53
EGFR	CDH1
FGFR1	FGF6
CCNT1	CDK7
EXO1	ATM
AXIN2	APC
GSTP1	GSTT1
GPI	ENO3
IMPDH2	ATIC
CHEK1	CLSPN
IGF1	EGF
FGFR1	FGF8
AKT1	CDKN1A
CDC25C	CCNB2
GMPS	CAD
BAK1	TP53
ARF1	ARFGAP3
HMGCS2	ACAA2
B2M	HLA-F
CCR1	CCL5
HRAS	BRAF
AURKB	ESPL1
EHHADH	GCDH
AMT	DLD
BUB1B	CCNA2
POLR2A	CDK7
BBC3	TP53
GPX1	GSR
CYTH3	ARF1
ERCC3	CCNH
HSD3B1	CYP11A1
PPIE	CDC5L
CCNB1	CDKN1A
FGFR4	FGF2
F2	F2RL2
CHEK1	CDC6
INSR	IGF1
CTNNB1	ERBB2
IRS1	IGF1
GLDC	DLD
HMGCS1	ACAA2
SUPT5H	LEO1
CCND2	CDKN1A
EDC4	DDX6
CDKN2A	CCND1
CTNND1	CTNNB1
ARNT	HIF1A
HLA-DPB1	HLA-DPA1
ATR	CDK2
CCND1	ESR1
FGF1	FGFR4
IRF3	CREBBP
CDC5L	DHX38
BMP7	ACVR1
BCAR1	CRKL
HMGCS2	ACAA1
HSP90AA1	FKBP4
LSM4	XRN1
BRCA1	TP53
IRF9	ISG15
FGFR2	FGF6
ACAA1	HMGCS1
FGFR4	FGF4
HDAC1	TP53
AKT2	FOXO3
CD8A	CD4
ACADM	ACAA2
DNAJA1	HSPA8
BUB1	BIRC5
GP1BB	GP1BA
CDK6	CCNB1
SUPT5H	CDK12
AHSG	ALB
BMP7	BMPR2
ISG15	ISG20
CCND3	CDKN1A
ABCA1	APOA1
EIF4EBP1	EIF4G1
EGFR	ERBB2
ARHGDIA	NGFR
GP1BA	GP9
GRHPR	AGXT
ENO3	GAPDH
CD3G	CD3E
FGFR1	FGF3
WRN	ATM
B2M	CD1B
BECN1	GABARAPL2
TNNT2	TPM1
BID	BAX
CDC20	BIRC5
CD247	ZAP70
CHEK1	EXO1
F8	F9
BECN1	GABARAPL1
GMPS	APRT
HSPA1A	HSP90AA1
HSPD1	HSP90AA1
ACACA	ACAT1
RTN4	RTN4R
GPI	TKT
HLA-DPB1	HLA-DQA2
CSNK2B	SSRP1
CSNK2A1	SUPT16H
IFIT1	IRF7
BIRC5	CCNB2
ITGAM	ICAM1
WAS	CDC42
IRS2	INS
GCLC	GSS
ATP6V0C	ATP5B
CTNND1	CDH2
ATOX1	ATP7B
EPHB4	EFNB1
C8B	C8A
GRB2	EGF
SSRP1	CSNK2A1
HDAC1	EP300
CFB	C3
FGFR3	FGF4
GP1BA	VWF
KIF2C	BUB1B
PATL1	XRN1
LSM6	XRN1
GART	IMPDH2
BIRC5	TP53
CASP1	IL18
SMAD9	ACVR1
GALE	GALK1
CDC42	ARHGDIG
HMGCS2	HADHB
BUB1	ESPL1
DPYD	ACLY
GRPEL1	HSPA8
DVL1	CTNNB1
GCG	DPP4
GCG	GLP1R
HADHB	HMGCS1
CDC20	CCNA1
HDAC2	CHD4
CDC42	IQGAP2
FGFR2	FGF8
BBC3	BCL2
ACTN2	MYH6
BCAR1	FYN
EDC4	EDC3
CENPA	BUB1B
BMP2	ACVR2A
CCNE2	CDKN1A
ARNTL	CLOCK
IGFBP1	INS
EPHA2	EFNB1
HAGH	GLO1
IMPDH2	CAD
GSTM1	GSTM2
CD44	SPP1
GTF2H3	CDK7
BMP2	BMPR2
KIF2C	CENPF
KIF2C	CCNB2
BCL2L1	BIK
DPP4	GIP
ENSG00000258728	GALE
ERCC2	XRCC1
FGF9	FGFR3
GPX3	GSR
CENPF	CCNB1
GGPS1	FDFT1
C6	C5
CENPF	CENPA
CDK2	CDK7
CDK12	CCNT1
HSP90AA1	TP53
ITGAM	C3
ACACB	ACAT1
DCP2	LSM1
BRCA1	ATM
CASP3	BIRC5
CSNK2B	SUPT16H
CENPF	BUB1B
CDK12	POLR2A
EFNA1	EPHB4
GPX2	GSR
CDKN2A	CDKN1A
KIF2C	CCNB1
GM2A	HEXA
C3	C5
HMGCS2	HMGCR
CDKN2C	CCND2
BMP2	BMPR1B
CDK2	CCNH
GAPDH	ALDOC
EGF	INS
CD247	CD3D
APOE	APOA1
KIF2C	BIRC5
HADHA	EHHADH
CENPA	CCNB1
FGFR1	FGF4
GRB2	GAB1
AP1G1	AP4B1
CENPA	CCNB2
CDC25C	CCNA2
IL3	IL5
CASP9	BIRC5
YWHAB	CDC25B
PPIA	BSG
ACAT2	ACACA
HSD17B4	ACACA
CENPA	CDC20
ADSSL1	ADSL
IFIT3	IRF7
AGMAT	ADC
IGLL5	IGLL1
ILK	AKT1
ACOX3	ACAA1
CYP17A1	HSD3B1
CAT	GSR
CDA	DCK
TNNT2	TNNC1
GP5	GP9
HIF1A	TP53
ERBB4	GRB2
CDK1	CENPF
EGF	CDH1
IL18	IL1B
CENPF	CCNB2
FOS	ATF2
BCL2L11	FOXO3
ACAT2	ACACB
CDK1	KIF2C
FOXO4	AKT1
AKT1	ESR1
SNRNP70	LSM2
CXCL12	CCR4
ADSS	CAD
HSD17B4	ACACB
ALDOB	GAPDH
ENSG00000255154	ACACB
AFF4	CCNT1
ENSG00000255154	ACACA
GRB2	FRS2
SF3B1	BUD31
CTNND1	CDH5
FDPS	GGPS1
TP53	CCNB1
CCND3	CDKN2C
BCL2L1	TP53
ITGAL	ICAM5
DIABLO	BIRC2
GAB2	GRB2
F7	F10
EPHB4	EFNB3
BCAR1	DOCK1
ACACB	ACSS2
AZGP1	PIP
IFIT2	IFIT1
FGFR1	FGF7
DHFR	FPGS
CDC16	ESPL1
E2F1	CCNA2
CTSL1	CD74
ALB	APOA1
ARSH	ARSK
BRCA1	CHEK1
GCG	INS
CDK5	CCNB1
SLC25A20	CPT1B
ACAN	ADAMTS4
FOS	IL2
HLA-DRB1	CD74
CTNNB1	CDH5
KIF20A	BIRC5
EPHA2	EFNB3
CHEK1	CDC25B
CRK	DOCK2
SUPT5H	SUPT16H
FGFR1	FGF10
GYS1	AGL
DDX39B	DHX38
ENSG00000251246	EPHA2
ADSSL1	CAD
ACADM	ACAT1
CDK1	CDC16
CDC25C	TP53
WIPF2	WASL
HSP90AA1	ERBB2
CRKL	DOCK1
ITGA2B	VWF
SNRNP70	SF3A3
CRKL	DOCK2
FGFR3	FGF3
APRT	ADSL
KIF20A	KIF2C
FZD1	AXIN1
ACACA	ACSS2
TNNI1	TPM1
ADH1B	ADH1A
CDC42	ARHGDIB
EGFR	CBLB
BMP7	BMPR1A
TP53	BCL6
IGF1R	ESR1
CALM1	CAMK2D
CCNB2	BUB1B
HDAC1	DNMT1
IDI1	FDPS
DIABLO	CASP9
F10	F3
GPI	HK3
HSP90AA1	EGFR
CDK6	CCNH
FGFR1	FGF17
IL2	GZMB
BACE1	FURIN
CXCL9	CXCL10
GMPS	CPS1
LSM2	XRN1
IRS2	GRB2
ABL1	ATM
BMP2	ACVR1
PPIE	BCAS2
HLA-DRA	CD4
BAG1	HSPA8
EPHB4	EFNA2
FOXO1	G6PC
CCNE2	CDKN1B
CDK1	HSP90AA1
IL1B	IL6
CYP1A1	GSTM1
ARFGAP1	ARFGAP3
B2M	CD1A
WAS	BAIAP2
HPGDS	GSTT1
HDAC3	EP300
CALM1	CAMK1
HDAC1	YY1
ALB	EGF
ACADM	ACAT2
CD40	BIRC3
AP1G1	ARF1
CTSA	GLB1
ABI1	BAIAP2
PDXK	PNPO
CCBL1	AADAT
CAV1	EGFR
AURKB	CENPF
CTNNB1	DVL3
TKT	GAPDH
NFATC2	IL2
EDC4	DCP1B
POLR2A	CCNT1
HSD3B1	HSD17B6
SMAD9	BMPR1B
BTK	BLNK
F3	F9
APAF1	CASP7
EEF1D	EEF1B2
XIAP	BIRC5
EPS15	EGFR
XRCC6	WRN
F8	F2
BAD	AKT1
FAS	TP53
ALDOB	GAPDHS
ARF1	AP4B1
ALDOC	GAPDHS
CTNNB1	CREBBP
CCR5	CCL2
FGFR4	FGF6
TP53	CDKN1B
HDAC2	YY1
CFD	C3
CDC42	CDH1
CENPA	BIRC5
BHMT	DMGDH
ALDOA	GAPDHS
ADSS	ATIC
HSD17B4	CPT1A
FOS	EGR1
CRK	CBL
CDC20	CDK2
CCNB2	CDK6
BIRC5	BUB1B
FKBP5	HSP90AA1
GMPS	HPRT1
HSP90AA1	HSPE1
DDX6	LSM7
CCNB1	CDC25B
ITGB1	ITGA9
DVL1	AXIN2
SLC25A20	CPT1A
FOS	TP53
ACAT1	ACADS
WAS	ARPC5
GRB2	HRAS
STK11	TP53
ARFGAP2	ARFGAP1
AURKB	AURKA
GLP1R	GIP
ME1	ACLY
GNGT1	GNAT1
MYH6	TNNI1
GCKR	GCK
BCL2L11	CASP3
ACADM	HADHB
CCNA2	CDKN1A
CXCL11	CXCL10
BMP2	ACVR2B
EIF4E	EIF2S1
GPI	ENO2
CASP9	BIRC3
IGF1	ESR1
HLA-DRB5	CD74
BMP7	BMPR1B
APOC3	APOA5
GPI	G6PD
ARF1	AP4E1
FGFR2	FGF17
ABI1	WASL
HSPG2	FGF2
CXCL9	CCL5
HSD3B1	CYP19A1
AR	CCND1
EDC3	LSM1
CENPF	CDC20
GRB2	INSR
ACADM	ACAA1
CASP8	BCL2
TKT	ALDOA
CYP17A1	HSD3B2
ALDH1A1	ADH1A
CTNNA1	CDH2
APAF1	XIAP
CD2	CD247
GP1BB	GP5
IL8	IL1B
GPI	HK2
GGT7	GSS
CPS1	IMPDH2
EFNA4	EPHB4
CDC25A	CDC6
DVL1	DAAM1
SUPT5H	CCNT1
BMP7	ACVR2A
ACACA	ACSS1
GPI	GCK
IRS2	IGF1
GART	ADSS
BCL2	CASP3
CDC25A	CDK6
ME3	ACLY
FOS	CCND1
FGFR1	FGF23
TP53	AURKA
CDKN2B	CDK6
CASP3	GZMB
FOS	IL6
HSPD1	HSP90AB1
GPI	HK1
SMAD9	BMPR1A
IRF9	IFIT1
BECN1	BCL2L1
GSR	GSS
CUL3	UBE2M
E2F1	CCNA1
FGFR1	CTNNB1
GSTM4	GSTM2
PPIE	SNRPA
CASP1	CARD8
ATR	EXO1
ACAA2	ACADS
CD247	CD3E
CXCR3	CCL5
DFFA	CASP3
CDC25A	CCNA1
HADHB	ACADS
ACOX1	ACAA2
ACACB	ACSS1
LSM2	DHX38
AURKB	TP53
F5	F2
ENO4	GAPDHS
HDAC3	HDAC10
CCNB1	CDC6
FGF7	FGFBP1
ADIPOQ	FABP4
APAF1	TP53
FGF3	FGFR4
CDKN2D	CDK6
EDN1	AKT1
ARG1	ADC
EPHB4	EFNA5
CCNA1	CDKN1A
GSTA2	GSTA1
ETS1	FOS
AP1S3	ARF1
AR	HSP90AA1
CDC16	CDK2
SF3B1	SNRPG
TNNI1	TNNC1
CALM1	CACNA1C
ACOX1	ACAT1
CS	ACACB
ADH1B	ALDH1A1
FYN	CBL
HSD17B1	HSD17B2
HIF1A	AKT1
C1S	SERPING1
IL8	IL6
FYN	CRK
CTNNA1	CDH1
ACOX1	ACSL1
COASY	PPCS
ENSG00000259784	GNPDA1
CYP1A1	EPHX1
F10	F8
E2F1	CDK2
CXCL12	CCR5
TNNI3	TPM1
ENO1	GAPDHS
GTF2H2	CDK7
ARF1	GGA3
ATP5J	ATP5B
F13B	F13A1
CPS1	GART
ENO4	GAPDH
BHMT	AHCY
FAS	BID
HSD3B2	CYP11A1
CTNND1	CTNNA1
YWHAG	CDC25B
DHX38	BUD31
ALAD	ALAS1
IFIT1	IRF3
CENPF	BIRC5
CYP1A1	GSTT1
FH	CS
ACOX3	HADHB
IGF1R	INS
ACOX3	ACAT1
ACTN2	TNNI1
ERBB4	CBL
CD3G	CD3D
CENPA	CENPC1
E2F1	CDC6
C4B	C4A
CTNNA1	AXIN1
EIF4G3	EIF4G1
IDI1	GGPS1
ACADSB	ACAT1
FYN	CTNNB1
FGFR3	FGF8
IKBKB	FOXO3
SMAD9	BMP2
CREB1	BCL2
PPIE	SNRPG
GSK3B	AXIN2
CBS	AHCY
FGFR1	FRS2
BCL2	BIK
CCL5	CCR2
ARG1	ASL
ACOX3	ACAA2
HDAC1	CREBBP
CDK5	TP53
ACACA	CS
EDN1	FOS
LSM4	DDX6
B2M	CD8A
CDK5	CCNB2
CCR3	CXCL11
CASP3	FADD
LSM2	PPIE
CXCL12	IL8
ENO3	GAPDHS
ARHGEF7	CDC42
ADSS	ASS1
APOE	APOC3
FOS	ESR1
CYP17A1	HSD17B6
HPGDS	GSR
CDC25A	CCNA2
CDC25A	CCNB2
ADSS	HPRT1
ITGAM	FCGR2A
FAH	GSTZ1
HDAC2	DNMT1
DCTD	DCK
HLA-DRA	HLA-G
CCL11	CCR5
CEP192	AURKA
HDAC9	HDAC3
HDAC2	HDAC10
MYBPC3	TNNT2
CDKN2A	E2F1
CASP8	BIRC3
PPIE	SNRPD2
TNNT1	TPM1
ENO2	GAPDHS
DNAJA2	HSPA8
ADK	ADSL
HDAC9	HDAC1
HSD17B6	CYP19A1
HSPB1	HSPA8
BAK1	CYCS
IRF9	IFIT3
HLA-DRB1	CD4
TKT	FBP1
IMPDH1	IMPDH2
ATM	CDK2
APAF1	CASP6
BRCA1	ESR1
FDXR	DPYD
ACADM	ECHS1
MYBPC3	TNNI3
ITGB1	ILK
LDHA	HIF1A
IL3	IL2
EZR	CFTR
BBC3	BCL2L1
IQGAP1	CDH1
FGFR3	FGF1
GSTO1	GSTT1
CREB1	ATF2
HLA-G	HLA-DRB1
CDK1	CDK7
DIABLO	CASP3
HIF1A	HSP90AA1
CDK9	HEXIM1
CDK7	CCNB1
HDAC2	TP53
CMPK1	CMPK2
GTF2H3	CCNH
IMPDH2	HPRT1
IL10	IL6
GCG	IAPP
ADC	ARG2
ABL1	CTNNB1
AGT	ACE2
WRN	TP53
FYN	CAV1
GPI	FBP1
PPIE	LSM6
ACAA1	ACADS
ACADSB	ACAA2
FRAT1	AXIN1
HADHB	ACOX1
IL2RA	CSF2
HDAC2	CREBBP
C1R	SERPING1
GSK3B	CCND1
CAV1	AKT1
IGF1	ALB
ITGAL	ITGB1
ITGA4	ITGB1
ACLY	ACSS2
IKBKB	BCL10
HSD17B3	HSD17B2
NFATC2	FOS
IL8	CXCL10
IL4	IL12B
IL8	FOS
HDAC9	EP300
BAIAP2	CDC42
LSM6	DDX6
APAF1	BAX
F2	CPB2
HSPA8	CFTR
EGF	HGF
CASP9	BIRC7
CDC25A	CCNE1
AGFG1	EPS15
GPI	GAPDH
ECHS1	ACADS
GGCT	GGT1
CDC25B	AURKA
TP53	YY1
AHSG	FGG
IGFBP3	TP53
HLA-DRB5	CD4
LSM2	SNRPA1
NGFR	RTN4R
HDAC3	HDAC7
ALB	HGF
GM2A	HEXB
IL10	IL4
CAV1	INSR
ACADSB	ACAA1
HDAC3	CREBBP
FGFR3	FGF6
BMP7	FST
CHIT1	HEXA
CDK2	CDK6
AKT2	HSP90AA1
ADSSL1	ATIC
EPRS	FARS2
CDC25C	CDK2
CCR1	CCL2
ARFGAP2	ARF1
APRT	HPRT1
HDAC2	EP300
HEXA	HEXB
XRCC6	BAX
FOS	CSF2
YWHAE	CDC25B
GP9	VWF
PPCS	PANK1
CDK1	CCNH
ICAM2	CD209
IFIT2	IRF7
CCNA1	CDC6
ACTN1	ITGB1
APOA2	APOE
CDC25B	YWHAQ
IARS2	FARS2
CDH1	HGF
CYCS	HSPB1
POLR2A	LEO1
GMPS	GUK1
HIF1A	FLT1
IL8	EGFR
YWHAZ	YWHAB
GPI	FBP2
HGD	GSTZ1
SNRPA	BUD31
CD40	BIRC2
TP53	RRM2B
PPCS	PANK2
CACNA1B	CALM2
FGFR3	FGF7
SNRPE	PPIE
CTNNB1	EP300
DBH	DDC
ECHS1	ACOX1
ACAT2	ACADS
ACTN1	CTNNA1
ACADSB	HADHB
GRB10	INSR
CCR3	CXCL10
IL2RA	IL4
TNNT1	TNNC1
CLU	APP
ALDH3A2	EHHADH
F10	F5
ECHS1	ACOX3
IRF9	IFIT2
GSK3B	FZD1
FN1	ITGB1
FBP1	ALDOB
DVL1	CSNK2A1
CCNB2	CDK7
CDK12	CCNH
ADH7	ALDH1B1
GTF2H1	CCNH
BIRC5	BIRC2
YWHAB	YWHAH
ITGB1	VCAM1
IL4	IL2
IL6	IL12B
CPS1	DHODH
CCNE1	CDC6
FCER1A	FCER1G
CCNB1	AURKA
GSK3B	TP53
ACADSB	ACAT2
COL5A2	COL1A2
FOXA2	HNF4A
NFATC2	IL4
HSPD1	GRPEL2
KIF2C	ESPL1
ASAP1	ARF1
CCR4	CCL5
HEXIM1	CCNT1
CCNB2	CCNA1
ALAD	ALAS2
CXCL10	CCR5
AURKB	CUL3
CCNB2	CDC25B
AR	CASP8
FOXA2	AKT1
GRPEL1	DNAJB1
ZAP70	CBL
FGF2	FGFBP1
EPRS	IARS2
F7	GGCX
GLUD1	GOT2
GRB2	INS
EXOSC1	XRN1
ALDH18A1	ALDH4A1
FOS	EP300
CYP2E1	GSTT1
YWHAZ	YWHAH
AHSG	HRG
BRCA1	POLR2A
TKT	FBP2
CCL11	CCR2
CXCL12	CCR2
CDKN2A	ABL1
XRCC5	WRN
CARM1	EP300
ME1	FH
ACADSB	ECHS1
IL6	CRP
CAV1	EGF
GNB2L1	IGF1R
YWHAB	YWHAE
HDAC2	HDAC7
ALDH1B1	ADH1B
ARF4	ARF1
ILK	ARHGEF6
YWHAZ	YWHAG
XPO5	EIF2C2
CDK1	E2F1
ANXA2	PLAT
ARHGAP35	CDC42
HIF1A	EP300
FH	ME3
APAF1	DIABLO
TPM1	TNNC1
YWHAG	YWHAE
AKT1	IL2
ALDH9A1	EHHADH
EXOSC6	XRN1
GRB2	EPOR
FBP2	ALDOB
AR	CTNNB1
CDK5	NDEL1
LINGO1	NGFR
AGXT	AGXT2
IRS1	CRK
GLDC	AGXT
CXCL10	CCL11
TP53	CSNK2A1
FOXO3	CDKN1A
ALDH1B1	EHHADH
ITGAL	ICAM3
CSF2	AKT1
CASP9	BCL2L1
CXCL12	CCL5
HDAC1	HDAC7
GGT1	GSS
YWHAG	YWHAH
LSM2	BUD31
ACACB	DLAT
RTN4	OMG
YWHAZ	YWHAE
FBP2	ALDOC
AKT2	INS
PTPN22	ZAP70
DVL1	FZD1
BCL2	BCL2L1
HSD3B2	CYP7A1
GAB2	AKT1
IL3	AKT1
AGL	GYS2
PANK4	PPCDC
IL5	IL4
CRKL	CBL
APOA4	APOC3
IGF2	IRS1
GART	ACLY
BID	BCL2L1
FOXO3	EP300
POLG2	EPRS
CD3G	CD247
BCL2	FKBP8
CSNK2A2	CSNK2A1
NCK2	WASL
INSR	CBL
ACAT2	ACOX1
FOXO1	CDKN1A
ARHGAP35	FYN
XRCC6	TP53
LSM2	DDX6
IMPA1	IMPA2
SNRNP70	SF3B1
FOXO1	CTNNB1
IL10	IL2
FGFR2	FRS2
HRAS	EGF
NCK2	EFNB1
ECHDC1	ACADM
CASP1	TP53
ALB	VWF
HSPA1A	HSPB1
GSTM5	GSTM2
IL6	IL4
GRB2	AKT1
HADH	EHHADH
YWHAZ	CDC25B
DIABLO	BCL2
YWHAG	YWHAB
TCEB3	LEO1
CTNNB1	EGF
HDAC2	HDAC1
FBP2	TKTL2
CDK6	CCNE1
GSTM4	GSTM3
ACAT2	ACOX3
AKR1C3	AKR1D1
CAD	GOT2
DCP2	PATL1
COASY	PANK4
F11	F8
GSTM1	CYP2E1
WAS	BTK
YWHAE	YWHAH
ISYNA1	IMPA2
HADH	HIBCH
FOXO1	EP300
AKR1C1	AKR1D1
CCR3	CXCL9
EPHA2	ACP1
IRF7	ISG20
AKR1C1	AKR1C3
GSTP1	EPHX1
BMP7	SMAD9
KIF2C	AURKA
GTSE1	CCNB2
GSK3B	GYS1
ADAM17	EGF
C1QA	C1R
COPS5	TP53
GOT1	CAD
PANK4	PPCS
SPP1	ITGB1
FGF1	FGFBP1
CTNNB1	FOXO3
AKR1C1	DHDH
HSPD1	HSPA8
LSM6	SNRPA1
CCNA2	CDK7
EIF4A2	EIF4A1
CXCL9	CCR5
DUT	DCTD
APP	INS
GSTM3	GSTM5
GMPS	EPRS
ERBB4	CBLB
ECHS1	GCDH
ACVRL1	SMAD9
ARF1	PI4KB
ACACA	DLAT
ATR	TP53
ENSG00000257767	EHHADH
DVL3	AXIN1
GPI	TKTL2
ATP5B	ACLY
DVL3	FZD1
SNRPG	LSM7
HDAC1	HDAC10
CDKN1A	CDC6
FBP1	TKTL2
FBP1	ALDOC
ADH7	ALDH1A1
ACTN1	ACTN2
ADSS	IMPDH2
GSTM4	GSTM5
GPI	ENO1
CCNB2	AURKA
BCAR1	ESR1
SSRP1	CSNK2A2
ALDH7A1	EHHADH
CBS	BHMT
APAF1	CASP8
HIST2H3A	HDAC1
DIABLO	BIRC3
ABI1	ABL1
DNAJA1	HSP90AA1
CDKN2A	CCND2
HDAC6	EP300
GSTA2	GSTA3
GP5	VWF
APOA4	APOB
HSP90AA1	DNAJB1
HDAC2	HIST2H3A
FOXO3	CDKN1B
IRF9	IRF7
CD44	ERBB2
HIST2H3A	HDAC3
ADSSL1	HPRT1
AMPD3	ADK
DHX38	SNRPA1
ALDH1B1	ADH1A
FH	ACLY
VCAM1	ICAM1
FBP2	ALDOA
IKBKB	BIRC3
GNB2L1	AR
IFIT2	ISG20
GAMT	GATM
INSR	GRB14
ITGA4	VCAM1
SUPT5H	CCNH
DCP1B	XRN1
HDAC8	HDAC10
EIF4G1	HSPA8
CRKL	BCR
IL2RA	FOXP3
HSP90AA1	HDAC6
CRK	IGF1R
APP	CASP6
EP300	ESR1
IMPA1	ISYNA1
HIST2H3A	HDAC8
FOS	IL4
CTNND1	EGFR
HSD3B2	CYP11B2
FOXO1	CDK2
FYN	CD36
ATP6AP2	AGT
HCK	CBL
FBP1	ALDOA
CARM1	TP53
FOSL1	CCND1
PRDX1	CAT
FYN	HRAS
TKT	ALDOB
SNRPD2	LSM1
FLT1	FGF2
GGCT	GSS
CDKN2A	CDKN1B
COASY	PANK3
CDC42	BNIP2
DOK1	CSK
IL6	CCL2
CXCR3	CCL11
GSTP1	CYP1A1
SF3A3	DHX38
DUT	DTYMK
GSK3B	APC
WAS	WIPF2
CTNND1	CDH11
BRCA1	ATR
AURKC	BUB1B
ADH7	ALDH3B2
ERBB2	IL6
HAO1	AGXT
CXCL11	CCL5
APAF1	BIRC2
ACADM	HADH
HIF1A	EGFR
PPCS	PANK3
ACTN2	TNNC1
ADSSL1	IMPDH2
F2	VWF
CSNK2A2	SUPT16H
CLPB	CLPP
HDAC3	YY1
DIABLO	BCL2L1
ALDH18A1	GLUD1
CCND3	CCNH
LSM2	SF3B1
HADH	HADHA
CDC16	CCNB1
HADHA	ECHS1
ADH1B	ALDH3A1
CASP7	CYCS
FGF17	FGFR4
FYN	GRB2
GRB2	FLT4
WAS	ABI1
EGFR	GAB1
SUPT5H	SSRP1
EDN1	AGT
APPL1	AKT1
E2F1	ATM
ECHDC1	HADHB
SNRPE	BCAS2
HPGDS	GGT1
GCLM	GSS
BRCA1	XRCC5
HSP90AA1	DNAJA2
GPI	HKDC1
BCAT2	BCKDHB
AKT1	CREBBP
HDAC2	HDAC9
GSTA1	GSTA3
CTNNB1	IQGAP1
IRF9	ISG20
CAV1	IRS1
WRN	BRIP1
ABP1	DDC
ALDH3B2	ACSS2
CAV1	INS
FYN	CDH1
CYP1A1	HPGDS
ACVR1	ACVR2A
FDPS	IDI2
BMP2	FST
BRCA1	EXO1
ECHDC1	ACAA1
IRS1	AKT1
ALDH1A2	CYP26A1
CD36	APOB
TKT	ALDOC
IFIT1	ISG20
ECHDC1	ACAA2
EIF4EBP1	EIF4A1
DIS3	XRN1
GSK3B	AKT1
CREB1	CCND1
ABL1	CCND1
IGF2	IGF2R
BCAS2	SNRPD2
AKT1	EP300
DIABLO	BAK1
BCAR1	CDC42
APAF1	AKT1
HLA-DRB1	PTPN22
CXCL12	HIF1A
ENSG00000255730	DLD
ALDH9A1	AGXT2
ACVR2B	BMPR1A
DIABLO	BIRC5
EIF4G1	EIF2S1
CTNNB1	YWHAZ
FYN	CDC42
LSM2	SF3A3
GSTM3	GSTT1
GCG	FOXA2
HAO1	CAT
PPP3CB	CALM3
BID	FADD
FOS	IL3
AKT2	CDKN1A
CCR3	CXCL12
ADH1B	ALDH3B2
CDC42	ARHGEF6
GGCX	F9
HIF1A	HMOX1
NDEL1	AURKA
ETS1	HRAS
FOXO1	CREBBP
LSM6	SNRPA
SUPT5H	CDK7
TP53	ABCB1
GOT1	GLUD1
CXCL9	CXCL11
TP53	ARID3A
GSTM1	EPHX1
GAPDH	ESR1
EIF4EBP1	EIF4A2
CCNT1	CCNH
ALDH3A2	AGXT2
APOB	APOA5
LEO1	CCNT1
DIABLO	BAX
ALDH1B1	ACSS2
SMAD9	ACVR2A
IRS1	IL4
ADH7	ALDH3A2
ENSG00000257767	AGXT2
ACSS1	ACLY
PLA2G10	PLA2G12A
YWHAH	CDC25B
ALDH3A1	ADH1A
PATL1	DCP1B
ALDH1B1	AGXT2
CDC42	DOCK1
ALDH7A1	AGXT2
ETFA	ACADM
FGF8	FGFR4
CDH2	AXIN1
HDAC1	HDAC6
CTNNB1	IGF1R
TNNT2	MYH6
SMAD9	ACVR2B
ARF1	GOSR2
MYH6	TNNC1
HSD3B1	CYP7B1
CHIA	HEXA
PGAM1	GAPDH
ALDH1B1	ACSS1
HRAS	INSR
HDAC6	HDAC3
HDAC1	ING2
EGFR	INS
BMPR2	BMPR1A
GRB2	BCR
XPO1	BIRC5
YWHAZ	TP53
CRK	FRS2
HNF4A	GCK
HDAC1	DNMT3B
ACVRL1	ACVR2A
HSD3B2	CYP19A1
ALDH3B2	ADH1A
BMPR2	BMPR1B
ITGA4	FN1
CEBPA	FOS
AR	PRDX1
GSTK1	HPGDS
BCAS2	SF3B1
HLA-DQA2	HLA-DRB1
HDAC2	HDAC6
CDK1	FOS
DHDDS	FDPS
CRKL	GAB1
BACE1	GGA3
FOS	CCL2
ADK	AMPD2
EPHX1	GSTT1
CD36	CD9
FOXO4	CDKN1B
CARM1	CREBBP
CASP3	CDH1
SERPINF2	PLAT
BMP7	CHRD
CYP2B6	HPGDS
CD3E	ZAP70
GAB2	FYN
CASP3	AKT1
FAS	EZR
HSD3B2	CYP11B1
FOXO1	CDKN1B
ACVRL1	FKBP1A
BCAS2	SNRPA1
HSP90AB1	FKBP4
PPCDC	PANK3
ECHS1	EHHADH
GC	CUBN
AR	EP300
HLA-DPA1	CD74
CXCL10	CCR2
GART	ADSSL1
DHDDS	GGPS1
CDC5L	DHX8
G6PD	H6PD
IL8	CCR2
ITGB1	ITGA2B
ALDH3A2	ADH1B
GLUD1	ACLY
ACSS2	EHHADH
LSM4	DCP2
E2F1	CCNB1
CDKN2B	CDKN1A
GPI	PGAM1
EDC3	PATL1
AR	CDK6
CXCL9	IL8
ACTN1	ACTA1
CCNE2	CCNA2
CAV1	TP53
HLA-DRB5	HLA-DQA2
APP	EGF
NCS1	PI4KB
GRB2	IGF1R
GBE1	AMY2B
HSD17B3	CYP17A1
ADH7	ALDH1A3
IL8	CCR5
HDAC9	CREBBP
HDAC9	HDAC8
CD3D	ZAP70
EP300	YY1
TKTL2	ALDOC
IGF1	HGF
AURKC	BIRC5
ACTA1	ACTN2
CDKN2C	CDKN1B
AP1S3	AP1G1
ISG15	IRF3
ACSS1	ALDH2
TKTL2	GAPDHS
ITGAM	ICAM2
BMPR2	ACVR1
FGF2	GPC1
EDN1	EGFR
FDXR	CYP11A1
GTF2H2	CCNH
HAO2	GRHPR
DCP2	LSM7
CAV1	BSG
HSPA8	ST13
C1QC	C1R
BCL2	BAD
TP53	CCND1
FGFR2	FGF23
ASAP1	ARF4
CFB	C4B
BAK1	BID
TP53	CASP6
C4B	C1S
HDAC8	HDAC6
CXCL12	CXCL10
HDAC8	HDAC7
ADA	DPP4
ALDH2	ACSS2
CDKN2C	CDKN1A
CASP3	BIRC7
GNB2L1	HIF1A
CXCL12	CCR1
GZMB	IL2RB
HSD3B2	CYP7B1
HIBCH	EHHADH
ACSS1	ALDH3B2
IGF2	EGF
HAO2	AGXT
CDKN2B	CDKN1B
EIF4G1	HSPB1
GMPR	ATIC
MYBPC3	TPM1
COPS5	CUL3
LINGO1	RTN4
DHX8	BUD31
ADH7	ALDH3A1
HPGDS	CYP2E1
CDC42	EGF
IGF1	CDH1
EPRS	FARSB
ALB	APP
AGT	CMA1
LSM4	SF3A3
IGF1R	CDH1
GSTP1	GSTT2B
VWF	F9
ACTN2	TTN
HAO1	GRHPR
BLVRA	HMOX2
ACSS2	ALDH3A1
CRKL	IGF1R
HSD3B1	CYP7A1
ACTN2	ITGB1
FN1	HGF
GSTT1	GSTM2
CMPK1	ENTPD3
ERBB2	ESR1
CYP3A4	CYP2C9
ATR	CDC6
ALDH2	CYP2E1
CTNND1	CDH3
ALDH1A3	ADH1A
CCNE2	CDC25A
EPHX1	CYP2E1
CXCL12	CXCR3
CLU	EGF
HSD17B1	CYP19A1
BLVRA	HMOX1
GSTA1	GSTT1
ACAA2	ACAT1
AMPD1	ADK
CPS1	ASL
GSTO2	GSTT1
ALDH1A3	ACSS2
CDH5	CTNNA1
NFKBIA	CDC34
C2	C3
FGFR3	FGF23
ICAM1	IRF1
GBE1	AMY2A
IL2RA	IL5
CYP2B6	EPHX1
WNT10B	FZD1
HSPA1A	GRPEL1
EP300	CDKN1A
GPI	ALDOC
ARHGEF7	PAK6
DVL1	GSK3B
HSD3B1	CYP11B2
PDGFB	AKT1
CASP7	GZMB
HRAS	IL2
IFIT3	IRF1
AR	CCND3
CSF2	IL6
PPIE	SNRPA1
CD8A	IL2RB
BCAT2	BCKDHA
POLR2A	GTF2H1
EGFR	FGF2
F5	F3
CENPA	ESPL1
GBE1	AMY1A
GART	GMPR
FOS	CDKN1B
EPHA2	TP53
BCL2L11	BAD
ECHDC1	HADH
APRT	AK1
[truncated: 86,135 more rows]
