# Supplementary material for: Uncovering the Pharmacological Mechanism of Astragalus Salvia Compound on Pregnancy-Induced Hypertension Syndrome by a Network Pharmacology Approach
Source: Sci Rep. 2017 Dec 4;7:16849. doi: 10.1038/s41598-017-17139-x (PMC5715142; doi:10.1038/s41598-017-17139-x)
Supplement: Supplementary file 7 — Table S7 [file 41598_2017_17139_MOESM7_ESM.xlsx]

## Sheet: Sheet1
Table S7 The Cluster of Compound Target-PIH target-Human Other Proteins’ PPI Network
Cluster	Score (Density*#Nodes)	Nodes	Edges	Gene
1	87.825	115	5006	REL, PLG, RB1, BAK1, HPGDS, PTGS2, IL3, PIK3CD, PGR, MAPK1, IL6, CTNNB1, AKT1, PIK3CB, HIF1A, CCND1, EGR1, MAPK3, ANXA5, CDKN1B, IL4, NOTCH1, ERBB2, AR, MYH14, MYC, MITF, INS, NFKB1, TGFB1, STAT3, EP300, CSF3, EGFR, EDN1, EGF, CASP3, BCL2, STAT1, IL8, CCL2, SRC, PCNA, CDKN1A, GAPDH, BCL2L1, RAF1, IL1B, HDAC9, IL10, BIRC5, MTOR, TF, FOXO3, FGF2, PTPRC, HGF, KITLG, KIT, TP53, ESR1, PDGFRB, JUN, MAP…
2	28.217	213	2991	NRAS, GZMB, HK3, HSPD1, ALYREF, FUS, SHMT2, GNB1, GNG2, TXNRD3, EIF4EBP1, HSD17B6, GAPDHS, ADCY9, PKN1, CASP7, MDH2, SAA1, STK11, GCK, CYP19A1, HK2, TCP1, LSM4, ACSS1, TXNRD1, HK1, CHEK1, MAP2K2, ENO4, SRSF1, IMPDH2, RAC1, ETS1, ENSG00000266953, RIPK4, MBP, CTGF, SNRNP70, PGM1, FGFR2, FGF1, CD38, PYY, SYK, FCGR2A, BCAS2, GLDC, WWOX, DLD, FBP1, PKM, LDHB, CHRM4, EZR, PAK1, CFTR, CDC25C, SRSF6, FGF…
3	27.702	122	1676	F8, IL5, CSF2, SMAD2, SERPINF2, MAPK11, STAT6, CD40, FOXO1, CAV1, TLR3, AKT2, FOXP3, IL17A, CFD, RHOA, XIAP, TGFB2, PDGFB, TGFB3, BRCA1, JUND, APOE, FGG, F5, A2M, ACE, TNFRSF1A, SERPINA3, SMAD3, FAS, BCL2L11, CALM1, SERPING1, PPARG, SPARC, REN, MMP1, F13A1, MAP2K7, IRS2, MMRN1, SERPINE1, ENO1, PXN, ITGA2, CASP1, TLR2, LGALS3BP, HDAC1, ACTA2, HSPB1, TNS1, ACTN2, SNAI1, MDH1, LCK, GGT1, CREBBP, LDL…
4	18.175	253	2290	HSPE1, CPS1, CYP1A1, NCAM1, ACAA1, EHHADH, YY1, LDLRAP1, EIF4E, HADHB, GTF2H3, HADHA, KIF11, GTF2H2, EPS15, ACAA2, ACAT1, BCKDHB, ARPC5, RAB5A, ITGB1, EPHA2, ME1, SGK1, G6PD, KLK3, MAPK10, SMARCA4, BUB1, CD2, ME3, CDK5, CDKN2B, RRAS, GSTM4, IFI30, ADIPOQ, TYK2, ACAT2, S100B, PAK2, OASL, GSTA2, GSTA1, ELANE, PKN2, EPHX1, PYGM, OAS3, PTPN1, FH, SAMHD1, MYOD1, ARHGEF7, TLR7, PYGL, AXIN1, GTF2H1, MAG…
5	11.403	222	1260	TH, SPSB2, G6PC, ASS1, ADSL, HDAC3, TXN, SOD2, UGT1A3, CCNA2, CCBL1, BLNK, BTK, NCOR1, TRAP1, EIF4G1, CANT1, UGT1A9, DNAJB1, SDS, ADRA1B, LAT, ENSG00000255730, CRYZ, HSPA8, SUPT16H, UBE2Q2, MYLK, SSRP1, ODC1, GGT7, ALDH1A1, AURKB, FUT4, FGF23, NT5C2, CUL3, UBE2M, UGT1A7, PPARA, RSAD2, SDSL, UGT1A8, ADRB3, IDO1, PAFAH1B1, BCKDHA, STAT2, ACSL1, ATP7A, RNF14, PHGDH, SMAD7, MEF2A, UBE2D2, CENPC1, ENS…
6	7.488	126	468	DHODH, PLA2G12A, NME1-NME2, CEBPA, TFDP2, ING2, SQLE, PAK7, NME3, CYP4F3, AMPD2, PNP, MED19, SOD1, PLIN1, MED26, TP73, SIRT5, SMAD6, ALOX12, AIMP1, HINT1, SKP1, ALOX5, ADK, AMPD1, PAK6, EIF4A2, SRR, ACVR2B, CYP3A7, HSD3B2, IMPDH1, ITK, CDK7, NCOR2, ASL, HDAC10, ARG1, TIAM1, BMPR1A, SORD, PLK3, ADSS, PHF12, MORF4L1, MPI, PLA2G3, PAX6, TNNT1, EIF4A1, PDE1C, CCNA1, RARS, CMPK2, GMPR, NFATC3, PDE1A, …
7	6.667	7	20	CELA3A, PNLIP, CTRB1, CPB1, CELA3B, CTRC, CLPS
8	6	6	15	C8A, C8G, C9, C7, C6, C8B
9	6	6	15	BCDIN3D, MTCH2, FAIM2, SH2B1, KCTD15, TMEM18
10	5.849	107	310	TGFBR1, TRAPPC6A, BAG1, UGT1A6, ENTPD1, TAB1, RAB1B, CYP2B6, ANG, AMY2B, LIPE, NOG, GPC1, WRN, NOD1, NSD1, PDE10A, ENTPD3, AMY2A, THOC1, THOC2, GOSR2, MAP2K6, YKT6, GPC3, ENTPD8, PDE4D, APOB, TUBA1B, ATR, TOPBP1, FABP1, FABP4, PPP5C, SRD5A1, NR1I2, CENPA, NRG4, NRG2, ATP5J, IQGAP1, EFNB2, SULT1E1, TRAPPC10, TRAPPC4, CHD4, TRAPPC3, NRP1, CMPK1, TYROBP, GP1BA, TIRAP, HSD17B3, PARK7, COPS5, RBBP4, B…
11	5.339	119	315	UGT2B7, XPO1, HIST3H3, GCLC, UROD, MSH5, CTNND1, TAF10, DVL3, PPARD, FKBP5, ADA, BCAN, MMP8, AMY1A, EFNA1, APOA5, NOTCH3, HSPG2, AHSA1, FTH1, IFIT2, B4GALT7, DOCK11, PPIG, RBBP7, CSPG4, UGCG, PML, PAG1, RAD51, SETD7, HSD17B2, RARB, LAP3, PSAT1, PDXP, ALAS1, SIN3A, PRDX5, TUBA4A, GSTZ1, CTSG, ALPI, RPS27A, WARS, NR1H3, CEP192, MTAP, RXRG, PRKAR2A, AKR1A1, HSD17B7, IRF7, UGT8, CPT2, GGCT, UGT2B11, …
12	5.205	79	203	IDI1, NMNAT3, QPRT, DDX39B, SULT2B1, GABARAPL1, TNNI2, NMRK1, NCS1, TNPO1, HAO2, OAS1, PIAS1, TTN, KPNB1, GBF1, CDIPT, NMRK2, NADKD1, PLCD1, DHCR24, ARFGAP2, XRN1, GABARAPL2, EIF2C2, PEX5, ITPKA, RAP2A, MVK, NUTF2, PATL1, MVD, PRKG2, LSM1, EDC3, DDX6, ARFGAP1, TXNL4B, IMPA2, NADK, IMPA1, SIRT3, UBE2D1, RCC1, PPM1K, TNNT2, INPP5J, DCP2, EDC4, INPP5A, FMOD, PTPN7, RANBP1, NMNAT1, DCP1B, IPMK, TRIM2…
13	5	5	10	SLC4A1, SELENBP1, GYPB, AHSP, EPB42
14	4.774	32	74	CYP7B1, ADAMTS12, C14orf1, OMA1, ADAMTS6, EXOSC2, UROS, ADAMTS14, TRIP6, UBA2, AKR1D1, LRP1, ADAMTS9, EXOSC1, AMBP, EXOSC3, CFP, ALAD, APOC3, FECH, HMBS, ADAMTS13, CFB, ADAMTS7, CPOX, ADAMTS3, ADAMTS4, PMEL, SRXN1, CES1, PPOX, CYP7A1
15	4.769	14	31	CCS, PNMT, MAOB, UBXN11, AOC3, AOC2, ATOX1, DBH, SLC31A1, SLC6A4, MAOA, GLO1, COL14A1, TPH1
16	4.52	51	113	ARNTL, HBD, CYP11A1, SREBF2, CTSA, ARSI, CYP11B1, NUDT12, MTTP, GLB1, GTF2I, SDC4, RARG, MCF2, PAFAH2, CPT1A, AANAT, APOA1, SUMF1, ARHGEF11, PLXNB1, ARSA, CXXC1, ARSD, ARSF, ARHGEF12, TRAPPC8, ARHGAP35, NR2C1, HSD17B1, DNMT3A, ESRRA, ARSB, ARSJ, CYP11B2, ENPP1, ENPP3, SUMF2, PLA2G7, ROCK2, FDXR, NCOA2, ARSK, NR2F1, ARHGDIA, AKR1B10, ARSH, ABCG8, NPAS2, LCT, GBA
17	4.308	92	196	MSH6, PRKACB, PRKAR1A, TFPI, TTR, FURIN, CPT1C, RTKN, NRIP1, GC, EIF2S1, EIF2S3, GLCE, PPID, MAP1LC3A, GFPT1, PROC, GP1BB, EXT1, PABPC1, RARA, SERPINB6, HP, PPARGC1A, ENSG00000264545, NTN1, DOCK1, SUGT1, TTC12, HPRT1, UPP2, THRA, TCF3, SERPIND1, F9, GNE, SUGT1P3, RXRA, PTGES3, NDST1, TUBA1A, MECP2, RRM1, RND3, ARHGDIG, STIP1, SMARCD3, JUP, CEL, EIF3K, GDI1, AKAP13, NR0B2, VDAC1, LINGO1, ADH1B, RA…
18	4.182	12	23	C1QC, C4A, C1QB, CES4A, APOA2, PON1, C2, CES5A, C1QA, C1R, CES3, ESD
19	4	5	8	RORA, NR1D2, RORB, CRY1, CRY2
20	4	5	8	MLLT1, MLLT6, MLLT10, ZRANB2, MLLT3
21	4	4	6	STARD6, STARD4, PCTP, STARD5
22	4	5	8	HEXA, ST8SIA1, B3GALT5, ST3GAL5, HEXB
23	3.8	11	19	FNTB, ENSG00000125954, PTGES2, LSS, HMGCS2, NSDHL, GGPS1, FDPS, TBXAS1, PTGDS, PGGT1B
24	3.714	8	13	PLCE1, INPP1, IMPAD1, ATP2B4, RYR2, CACNA1C, CACNA1B, ITPR3
25	3.333	4	5	PDXK, PNPO, PHOSPHO2, APOA1BP
26	3.333	7	10	ST3GAL1, B4GALT2, UAP1, ST6GALNAC4, GBGT1, GALE, B4GALT1
27	3.2	6	8	CTSL2, CD74, AP1G1, CTSF, AP1S3, LGMN
28	3	3	3	MYO5A, MYO1C, BAIAP2
29	3	3	3	WNT10B, AXIN2, LRP5
30	3	3	3	COMT, AHCY, AHCYL2
