# Supplementary material for: Uncovering the Pharmacological Mechanism of Astragalus Salvia Compound on Pregnancy-Induced Hypertension Syndrome by a Network Pharmacology Approach
Source: Sci Rep. 2017 Dec 4;7:16849. doi: 10.1038/s41598-017-17139-x (PMC5715142; doi:10.1038/s41598-017-17139-x)
Supplement: Supplementary file 8 — Table S8 [file 41598_2017_17139_MOESM8_ESM.xlsx]

## Sheet: Sheet1
Table S8 Enrichment analysis of clusters based on Gene Ontology (GO) annotation
Cluster	Modules	Term	Pathway	Count	%	Pvalue	Genes	Bonferroni
1	Endothelial cell activation and injury	GO:0002576	Platelet degranulation	11	0.0594081	1.77669e-09	TF, LYN, ALB, VEGFA, CALM3, IGF1, HGF, EGF, TGFB1, PLG, TIMP1	4.23918e-06
		GO:0030168	Platelet activation	11	0.0594081	5.249e-09	PIK3CG, AKT1, MAPK1, IL6, LYN, PIK3CB, MAPK3, F2, RAF1, PIK3CA, SRC	1.2524e-05
	Placental or trophoblast cell ischemia	GO:0045429	Positive regulation of nitric oxide biosynthetic process	11	0.0594081	2.02062e-13	AKT1, EGFR, ICAM1, IL6, PTGS2, INS, EDN1, ESR1, IL1B, JAK2, MTOR	4.82117e-10
		GO:0001525	Angiogenesis	14	0.0756103	3.35428e-09	PIK3CG, CCL2, PTGS2, PTEN, MMP2, KDR, LEP, HIF1A, MAPK14, JUN, VEGFA, PIK3CA, NOS3, EGF	8.00328e-06
		GO:0051000	Positive regulation of nitric-oxide synthase activity	6	0.0324044	3.03421e-07	AKT1, KRAS, HIF1A, INS, ESR1, CALM3	0.000723701
		GO:0035924	Cellular response to vascular endothelial growth factor stimulus	6	0.0324044	3.8563e-07	VCAM1, AKT1, NOTCH1, MAPK14, VEGFA, KDR	0.000919691
		GO:0050999	Regulation of nitric-oxide synthase activity	6	0.0324044	7.41827e-07	LEP, AKT1, EGFR, CALM3, IL1B, NOS3	0.00176843
	Oxidative stress	GO:0071456	Cellular response to hypoxia	14	0.0756103	7.24093e-14	CCNB1, AKT1, ICAM1, HIF1A, PTGS2, BCL2, EDN1, VEGFA, TP53, MDM2, FOXO3, MTOR, PTEN, SRC	1.72714e-10
		GO:0001666	Response to hypoxia	16	0.0864118	5.86743e-13	EGR1, CCL2, CREB1, RAF1, CXCL12, MMP2, ATM, TGFB1, LEP, VCAM1, CASP3, EP300, HIF1A, CDKN1B, VEGFA, CAT	1.39999e-09
		GO:0034097	Response to cytokine	8	0.0432059	5.39853e-08	IL4, FOS, REL, JUN, BCL2, BCL2L1, STAT1, TIMP1	0.000128801
		GO:0019221	Cytokine-mediated signaling pathway	10	0.0540073	2.44444e-07	CSF3, IL3, IL6, KRAS, CCL2, RELA, IL1B, JAK2, KIT, STAT3	0.000583073
	Immune factors	GO:0071347	Cellular response to interleukin-1	8	0.0432059	4.83122e-07	ICAM1, IL6, HIF1A, CCL2, RELA, EDN1, NFKB1, MYC	0.00115207
		GO:0030217	T cell differentiation	6	0.0324044	1.57299e-06	LEP, EGR1, PTPRC, PIK3CD, KIT, IL2	0.00374612
		GO:0050852	T cell receptor signaling pathway	9	0.0486066	7.06098e-06	MAPK1, PTPRC, HRAS, PIK3CB, RELA, PIK3CD, PIK3CA, NFKB1, PTEN	0.0167064
2	Endothelial cell activation and injury	GO:0030168	Platelet activation	11	0.0324512	1.87584e-06	PRKCA, RAC2, SAA1, GNB1, RAC1, GNG2, PRKCE, PRKCD, VAV1, PIK3R1, SYK	0.00334091
	Placental or trophoblast cell ischemia	GO:0001525	Angiogenesis	13	0.0383515	2.59889e-05	PRKCA, FGFR2, FGFR1, GPI, PTK2, CTGF, PGF, IL18, TEK, ANGPT1, MMP14, FGF1, SYK	0.0453064
3	Endothelial cell activation and injury	GO:0002576	Platelet degranulation	35	0.18338	8.70815e-49	ALDOA, A2M, PDGFB, F13A1, CLU, TGFB3, MMRN1, TIMP3, TGFB2, AHSG, FGG, LGALS3BP, FGA, FGB, SERPINE1, ITIH4, SERPINA3, SERPINA1, HRG, CFD, THBS1, FN1, PLEK, F8, ACTN1, SERPING1, ACTN2, SPARC, VEGFB, VEGFC, ORM1, F5, SERPINF2, CALM2, CALM1	1.55179e-45
		GO:0007596	Blood coagulation	15	0.0785916	5.32283e-11	F13A1, F8, ITGA2, MMRN1, CDC42, FGG, F5, HDAC1, HNF4A, FGA, FYN, FGB, F3, SERPINA1, PLAU	9.48528e-08
		GO:0030168	Platelet activation	12	0.0628733	5.9355e-10	FGG, F5, FGA, FYN, FGB, LCK, F8, RHOA, ACTN1, HRG, CD40, PTPN11	1.05771e-06
	Placental or trophoblast cell ischemia	GO:0048010	Vascular endothelial growth factor receptor signaling pathway	10	0.0523944	2.09338e-09	VEGFB, CDC42, VEGFC, HSP90AA1, FLT1, FYN, RHOA, HSPB1, MAPK11, PXN	3.7304e-06
		GO:0045766	Positive regulation of angiogenesis	9	0.047155	1.68144e-06	VEGFC, FLT1, F3, HMOX1, SERPINE1, HSPB1, THBS1, SIRT1, BRCA1	0.00299184
		GO:0001525	Angiogenesis	11	0.0576339	4.52983e-06	VEGFB, VEGFC, CAV1, FLT1, HMOX1, SERPINE1, HRG, SHC1, SIRT1, FN1, TGFB2	0.00803968
	Oxidative stress	GO:0001666	Response to hypoxia	17	0.0890705	8.94584e-14	CAV1, NOS1, CREBBP, SMAD4, TGFB3, TLR2, SMAD3, ITGA2, TGFB2, VEGFB, VEGFC, HMOX1, NOS2, APAF1, THBS1, CASP1, PLAU	1.5946e-10
	Immune factors	GO:0007179	Transforming growth factor beta receptor signaling pathway	8	0.0419155	4.2318e-06	PDGFB, TGFB3, SMAD4, RHOA, SMAD3, SMAD2, PXN, TGFB2	0.00751273
		GO:0032735	Positive regulation of interleukin-12 production	5	0.0261972	2.79365e-05	TLR2, TLR3, TLR4, CD40, TLR9	0.0485646
4	Oxidative stress	GO:1901687	Glutathione derivative biosynthetic process	17	0.0460455	2.6318e-25	GSTA1, GSTA2, GSTA3, GSTA4, GSTT2B, GSTT1, GSTM5, GSTM1, MGST3, GSTM2, GSTM3, GSTM4, GSTK1, GSTO2, GSTO1, GSTP1, MGST1	5.082e-22
		GO:0006749	Glutathione metabolic process	17	0.0460455	9.0877e-17	GSTA1, GSTA2, GSTA3, GSTA4, GSTT2B, GSTT1, GSTM5, GSTM1, GSTM2, GSTM3, G6PD, GSTM4, GSTK1, GSTO2, GSTO1, GSTP1, MGST1	2.14384e-13
	Immune factors	GO:0031295	T cell costimulation	12	0.0325027	2.15097e-08	CD3G, CD3D, PAK2, HLA-DRB1, HLA-DRB5, CD4, HLA-DPA1, RICTOR, HLA-DPB1, CD5, HLA-DQA2, HLA-DRA	4.15344e-05
		GO:0050852	T cell receptor signaling pathway	14	0.0379198	3.47789e-07	CD3G, HLA-DRB1, CD3D, BCAR1, HLA-DQA2, PRKCQ, PAK2, PLCG1, NCK1, HLA-DRB5, CD4, HLA-DPA1, HLA-DPB1, HLA-DRA	0.000671354
15	Oxidative stress	GO:0055114	Oxidation-reduction process	7	0.328484	2.60013e-06	MAOA, MAOB, CCS, DBH, AOC2, TPH1, AOC3	0.000265178
17	Endothelial cell activation and injury	GO:0007596	Blood coagulation	13	0.0924477	1.81308e-10	PRKAR2B, DOCK1, F10, GP1BB, PRKAR1A, TFPI, F9, PRKACB, SERPIND1, PAPSS2, WAS, CPB2, PROC	1.31992e-07
