# Supplementary material for: Uncovering the Pharmacological Mechanism of Astragalus Salvia Compound on Pregnancy-Induced Hypertension Syndrome by a Network Pharmacology Approach
Source: Sci Rep. 2017 Dec 4;7:16849. doi: 10.1038/s41598-017-17139-x (PMC5715142; doi:10.1038/s41598-017-17139-x)
Supplement: Supplementary file 9 — Table S9 [file 41598_2017_17139_MOESM9_ESM.xlsx]

## Sheet: Sheet1
Table S9 The OB, Caco-2 Permeability and DL of All Compounds
Herb	Compound	OB (%)	Caco-2	DL
Radix Salviae	protocatechuic acid	25.37	0.1	0.04
	5-isopropyl-2-methylbicyclo[3.1.0]hex-2-ene	47.19	1.82	0.04
	[(3R)-3,7-dimethylocta-1,6-dien-3-yl] acetate	27.73	1.34	0.04
	Cymol	27.2	1.86	0.02
	Satol	27.27	1.34	0.11
	NERYLACETATE	25.94	1.28	0.04
	(1R,2R,4S)-2,4-diisopropenyl-1-methyl-1-vinylcyclohexane	5.58	1.85	0.06
	EIC	41.9	1.16	0.14
	Oktadekan	9.81	1.83	0.09
	protocatechualdehyde	38.35	0.43	0.03
	1,2,5,6-tetrahydrotanshinone	38.75	0.96	0.36
	beta-Chamigrene	31.99	1.82	0.08
	Poriferasterol	43.83	1.44	0.76
	poriferast-5-en-3beta-ol	36.91	1.45	0.75
	D-Camphene	34.98	1.81	0.04
	isoimperatorin	45.46	0.97	0.23
	(R)-linalool	39.8	1.33	0.02
	cyanidol	1.36	0.17	0.24
	Oleanolic acid deriv.	14.24	0.65	0.7
	SPBio_002209	28.21	1.87	0.06
	Moslene	33.02	1.88	0.02
	1H-Cycloprop(e)azulen-7-ol, decahydro-1,1,7-trimethyl-4-methylene-, (1aR-(1aalpha,4aalpha,7beta,7abeta,7balpha))-	82.33	1.37	0.12
	sugiol	36.11	1.14	0.28
	HEPTACOSANE	8.18	1.88	0.36
	caffeic acid	25.76	0.21	0.05
	PENTACOSANE	8.25	1.9	0.27
	(-)-beta-Phellandrene	40.44	1.83	0.02
	oleanolic acid	29.02	0.59	0.76
	Dehydrotanshinone II A	43.76	1.02	0.4
	VIV	14.26	1.7	0.55
	Baicalin	40.12	-0.85	0.75
	δ-cadinol	17.13	1.87	0.08
	[(1S)-endo]-(-)-Borneol	83.54	1.22	0.05
	succinic acid	29.62	-0.44	0.01
	beta-caryophyllene	29.7	1.83	0.09
	L-Serin	98.47	-1.12	0.01
	Threonin	73.52	-0.87	0.01
	PHA	41.62	0.36	0.04
	NSC733507	17.32	-0.22	0.71
	LPG	87.69	-0.34	0.01
	(2S)-2-amino-3-[(2R)-2-amino-3-hydroxy-3-oxopropyl]disulfanylpropanoic acid	73.59	-1.23	0.05
	tigogenin	14.09	0.87	0.81
	Monomethyl lithospermate	2.67	-0.92	0.75
	Physcion	22.29	0.52	0.27
	Stenol	12.66	1.33	0.11
	TMH	46.25	1.82	0.05
	GLY	48.74	-0.56	0
	ursolic acid	16.77	0.67	0.75
	Gulutamine	6.66	-1.05	0.02
	L-	47.64	-0.49	0.03
	(-)-Epicedrol	87.66	1.31	0.12
	Leucinum	72.92	-0.05	0.01
	h-Met-h	70.87	0.06	0.01
	L-Lysin	29.33	-0.66	0.02
	Glucosol	15.86	-0.08	0.74
	DTY	57.55	-0.1	0.05
	digallate	61.85	-0.76	0.26
	isoferulic acid	50.83	0.49	0.06
	luteolin	36.16	0.19	0.25
	Prolinum	77.57	0.22	0.01
	8-isopropylidene-1,5-dimethylcyclodeca-1,5-diene	18.56	1.86	0.06
	1,5-Dihydroxy-3-methylanthraquinone	18.92	0.56	0.21
	ASI	79.74	-1.02	0.02
	L-Valin	53.33	0.04	0.01
	oleic acid	33.13	1.17	0.14
	L-Ile	59.05	0.06	0.02
	α-amyrin	39.51	1.37	0.76
	palmitic acid	19.3	1.09	0.1
	(E)-3-(3-hydroxy-4,5-dimethoxy-phenyl)acrylic acid	64.71	0.55	0.08
	5,6-dihydroxy-7-isopropyl-1,1-dimethyl-2,3-dihydrophenanthren-4-one	33.77	1.19	0.29
	1,2-DT-Quinone	19.95	1.07	0.36
	Dehydromiltirone	24.57	1.14	0.26
	Henicosyl formate	15.79	1.38	0.26
	1-ketoisocryptotanshinone	17.99	0.48	0.44
	2-isopropyl-8-methylphenanthrene-3,4-dione	40.86	1.23	0.23
	3-epicorosolic,acid	15.16	0.01	0.74
	1-(3,4-dihydroxyphenyl)-2-hydroxyethanone	56.79	-0.12	0.04
	3,7-dimethylocta-2,6-dien-1-yl formate	50.95	0.66	0.03
	3α-hydroxytanshinoneⅡa	44.93	0.53	0.44
	3beta-Hydroxytanshinone IIA	20.53	0.48	0.45
	(1R,4R,5S)-1-isopropyl-4-methyl-4-bicyclo[3.1.0]hexanol	94.92	1.21	0.05
	(E)-3-[2-(3,4-dihydroxyphenyl)-7-hydroxy-benzofuran-4-yl]acrylic acid	48.24	0.18	0.31
	4-methylenemiltirone	34.35	1.25	0.23
	2-(4-hydroxy-3-methoxyphenyl)-5-(3-hydroxypropyl)-7-methoxy-3-benzofurancarboxaldehyde	62.78	0.35	0.4
	6-o-syringyl-8-o-acetyl shanzhiside methyl ester	46.69	-1.73	0.71
	6-o-syringyl-8-o-acetyl shanzhiside methyl ester_qt	12.7	-0.58	0.67
	7-oxoroyleanone2	15.41	0.48	0.34
	(4bS,8aS,10S)-10-hydroxy-2-isopropyl-4b,8,8-trimethyl-5,6,7,8a,9,10-hexahydrophenanthrene-3,4-dione	26.25	0.41	0.31
	9-methyl lithospermate b	3.01	-1.01	0.39
	TNP00297	29.89	1.62	0.13
	Heriguard	11.93	-1.03	0.33
	formyltanshinone	73.44	0.54	0.42
	3-beta-Hydroxymethyllenetanshiquinone	32.16	0.38	0.41
	Lithospermic acid B	3.01	-1.89	0.41
	Methylenetanshinquinone	37.07	1.03	0.36
	neo-przewaquinone a	6.47	0.71	0.19
	przewalskin a	37.11	-0.26	0.65
	przewalskin b	110.32	0.34	0.44
	przewalskin c	20.34	1.07	0.35
	przewalskin d	18.17	1.46	0.29
	Przewaquinone A	21.91	0.38	0.45
	Przewaquinone B	62.24	0.39	0.41
	przewaquinone c	55.74	0.42	0.4
	(6S,7R)-6,7-dihydroxy-1,6-dimethyl-8,9-dihydro-7H-naphtho[8,7-g]benzofuran-10,11-dione	41.31	-0.06	0.45
	przewaquinone f	40.31	-0.09	0.46
	(2S)-3-(3,4-dihydroxyphenyl)-2-hydroxypropanoic acid	59.56	-0.29	0.06
	saloilenone	8.63	1.37	0.43
	salvianolic acid b	3.01	-1.67	0.41
	salvianolic acid n	1.46	-0.43	0.83
	Saprothoquinone	18.27	1.33	0.21
	sclareol	43.67	0.84	0.21
	Tannin	7.89	-6.1	0.03
	tanshinaldehyde	52.47	0.57	0.45
	Tanshinol A	21.31	0.36	0.41
	Danshenol B	57.95	0.53	0.56
	Danshenol A	56.97	0.33	0.52
	Z-8-Hexadecen-1-ol acetate	35	1.38	0.14
	Aethiopinone	21.02	1.26	0.21
	Salvilenone	30.38	1.46	0.38
	carnosol	14.96	0.8	0.43
	cryptotanshinone	52.34	0.95	0.4
	Cyclotetradecane	27.72	1.81	0.06
	dan-shexinkum a	24.88	0.24	0.3
	dan-shexinkum b	21.67	0.83	0.26
	dan-shexinkum c	22.71	0.75	0.21
	dan-shexinkum d	38.88	0.67	0.55
	danshenspiroketallactone	50.43	0.88	0.31
	danshenspiroketallactoneii	19.89	1.05	0.29
	daucosterol	20.63	-0.07	0.63
	dehydrouvaol	16.42	0.86	0.77
	deoxyneocryptotanshinone	49.4	0.85	0.29
	dihydroisotanshinoneⅠ	20.91	0.92	0.36
	Istidina	53.18	-0.25	0.03
	dihydrotanshinlactone	38.68	1.26	0.32
	dihydrotanshinoneⅠ	45.04	0.95	0.36
	diisopro-penyl methyl vinyl cyclohexane2	48.66	1.8	0.07
	dimetbyl lithosper-mate b	3.01	-0.77	0.38
	dimethyllithospermate	2.66	-0.7	0.73
	epidanshenspiroketallactone	68.27	0.9	0.31
	ethyl lithospermate	26.37	-0.09	0.82
	C09092	36.07	1.63	0.25
	isocryptotanshi-none	54.98	0.93	0.39
	isosalvianolic acid c	2.48	-0.39	0.83
	isotanshinone iib	21.07	0.38	0.45
	Isotanshinone II	49.92	1.03	0.4
	Isotanshinone I	29.72	1.01	0.36
	lithospermic acid	2.67	-1.34	0.76
	manool	45.04	1.28	0.2
	methylrosmarinate	1.37	0	0.37
	methyltanshinonate	19.19	0.56	0.55
	microstegiol	39.61	1.05	0.28
	miltionone Ⅰ	49.68	0.35	0.32
	miltionone Ⅱ	71.03	0.62	0.44
	miltipolone	36.56	0.5	0.37
	Miltirone	38.76	1.23	0.25
	miltirone Ⅱ	44.95	0.04	0.24
	neocryptotanshinone ii	39.46	0.76	0.23
	neocryptotanshinone	52.49	0.35	0.32
	przewalskin	25.18	1.24	0.28
	1-methyl-8,9-dihydro-7H-naphtho[5,6-g]benzofuran-6,10,11-trione	34.72	0.5	0.37
	paramiltioic acid	25.92	0.05	0.37
	potassium salvianolate d	1.57	-0.69	0.5
	prolithospermic acid	64.37	0.1	0.31
	(2S,3S)-2-(3,4-dihydroxyphenyl)-7-hydroxy-4-[(E)-3-hydroxy-3-oxoprop-1-enyl]-2,3-dihydrobenzofuran-3-carboxylic acid	2.62	-0.68	0.41
	(2R)-3-(3,4-dihydroxyphenyl)-2-[(Z)-3-(3,4-dihydroxyphenyl)acryloyl]oxy-propionic acid	109.38	-0.33	0.35
	salviacoccin	13.35	0.11	0.63
	danshensu	36.91	-0.27	0.06
	salvianic acid c	1.45	-0.7	0.37
	salvianolic acid a	2.96	-0.56	0.7
	salvianolic acid c	2.5	-0.23	0.81
	salvianolic acid d	1.57	-0.78	0.5
	salvianolic acid e	3.01	-1.52	0.39
	(Z)-3-[2-[(E)-2-(3,4-dihydroxyphenyl)vinyl]-3,4-dihydroxy-phenyl]acrylic acid	88.54	-0.09	0.26
	salvianolic acid g	45.56	-0.14	0.61
	salvianolic acid j	43.38	-0.82	0.72
	salvilenone Ⅰ	32.43	1.13	0.23
	salviol	24.31	0.95	0.28
	salviolone	31.72	1.04	0.24
	salvipisone	25.03	0.92	0.24
	methyl (1S,4aS,5R,7S,7aS)-5,7-dihydroxy-7-methyl-1-[(2S,3R,4S,5S,6R)-3,4,5-trihydroxy-6-(hydroxymethyl)oxan-2-yl]oxy-4a,5,6,7a-tetrahydro-1H-cyclopenta[d]pyran-4-carboxylate	6.46	-2.41	0.47
	shanzhiside methyl ester_qt	109.77	-1.05	0.12
	NSC 122421	34.49	1.08	0.28
	(6S)-6-hydroxy-1-methyl-6-methylol-8,9-dihydro-7H-naphtho[8,7-g]benzofuran-10,11-quinone	75.39	0.03	0.46
	Tanshindiol B	42.67	0.05	0.45
	Przewaquinone E	42.85	-0.04	0.45
	Tanshilactone	25.11	1.26	0.32
	tanshinone iia	49.89	1.05	0.4
	(6S)-6-(hydroxymethyl)-1,6-dimethyl-8,9-dihydro-7H-naphtho[8,7-g]benzofuran-10,11-dione	65.26	0.44	0.45
	tanshinone Ⅵ	45.64	0.48	0.3
	tanshinone i	29.27	1.05	0.36
	Spirostan-3-ol, (3beta,5alpha,25S)-	13.16	0.84	0.81
	uvaol	17.71	0.91	0.76
	β-cadinol	37.76	1.29	0.09
	apigenin	23.06	0.43	0.21
	stearic acid	17.83	1.15	0.14
	hexadecane	12.32	1.81	0.06
	Henicosane	8.41	1.84	0.15
	luteolin-7-o-glucoside	7.29	-1.23	0.78
	(R)-p-Menth-1-en-4-ol	32.16	1.33	0.03
	Germacrene D	19.22	1.83	0.06
	alpha-Farnesene	21.7	1.97	0.05
	(1R,4S,4aR,8aR)-4-isopropyl-1,6-dimethyl-3,4,4a,7,8,8a-hexahydro-2H-naphthalen-1-ol	31.67	1.32	0.09
Hedysarum Multijugum Maxim.	vanillic acid	35.47	0.43	0.04
	EIC	41.9	1.16	0.14
	Mairin	55.38	0.73	0.78
	Heriguard	11.93	-1.03	0.33
	Jaranol	50.83	0.61	0.29
	Rhamnocitrin	12.9	0.48	0.27
	alexandrin	20.63	-0.2	0.63
	hederagenin	36.91	1.32	0.75
	(3S,8S,9S,10R,13R,14S,17R)-10,13-dimethyl-17-[(2R,5S)-5-propan-2-yloctan-2-yl]-2,3,4,7,8,9,11,12,14,15,16,17-dodecahydro-1H-cyclopenta[a]phenanthren-3-ol	36.23	1.45	0.78
	isorhamnetin	49.6	0.31	0.31
	lupeol	12.12	1.46	0.78
	3,9-di-O-methylnissolin	53.74	1.18	0.48
	3-Hydroxy-2-picoline	62.47	1.05	0.02
	(2S)-4-methoxy-7-methyl-2-[1-methyl-1-[(2S,3R,4S,5S,6R)-3,4,5-trihydroxy-6-methylol-tetrahydropyran-2-yl]oxy-ethyl]-2,3-dihydrofuro[3,2-g]chromen-5-one	5.38	-0.8	0.81
	5'-hydroxyiso-muronulatol-2',5'-di-O-glucoside	41.72	-2.47	0.69
	5'-hydroxyiso-muronulatol-2',5'-di-O-glucoside_qt	3.65	-1.11	0.8
	7,2'-dihydroxy-3',4'-dimethoxyisoflavone-7-O-β-D-glucoside	16.16	-0.87	0.86
	7-hydroxy-3-(2-hydroxy-3,4-dimethoxy-phenyl)chromone	5.45	0.58	0.3
	7-O-methylisomucronulatol	74.69	1.08	0.3
	9,10-dimethoxypterocarpan-3-O-β-D-glucoside	36.74	-0.63	0.92
	(6aR,11aR)-9,10-dimethoxy-6a,11a-dihydro-6H-benzofurano[3,2-c]chromen-3-ol	64.26	0.93	0.42
	13-hydroxy-9,11-octadecadienoic acid	35.6	0.44	0.17
	Arabinose,d	1.87	-1.59	0.02
	D-Galacturonic acid, homopolymer	29.75	-2	0.04
	DL-Glucuronic acid	3.35	-1.91	0.04
	isoferulic acid	50.83	0.49	0.06
	Fucopyranose, L-	42.51	-1.32	0.03
	Bifendate	31.1	0.15	0.67
	gamma-aminobutyric acid	24.09	-0.26	0.01
	FERULIC ACID (CIS)	54.97	0.53	0.06
	daidzein	19.44	0.59	0.19
	Ononin	11.52	-0.74	0.78
	formononetin	69.67	0.78	0.21
	Soyasaponin I	2.06	-2.75	0.05
	choline	0.47	0.86	0.01
	GGB	54.95	-0.72	0.03
	(+)-Syringaresinol	3.29	0.47	0.72
	cis-p-Coumarate	45.98	0.46	0.04
	isoflavanone	109.99	0.53	0.3
	Docosanoate	15.69	1.21	0.26
	Flavaxin	18.18	-1.52	0.5
	astragalosideI	46.79	-2.28	0.11
	astragalosideI_qt	12.34	-1.15	0.2
	astragalosideII	46.06	-2.05	0.13
	astragalosideII_qt	11.55	-1.05	0.25
	astragalosideⅢ	31.83	-2.26	0.1
	astragalosideⅢ_qt	5.35	-1.26	0.32
	astragalosideⅣ	22.5	-2.11	0.15
	astragalosideⅣ_qt	7.07	-1.11	0.32
	AstragalosideIV	17.74	-2.22	0.15
	AstragalosideIV_qt	7.07	-0.85	0.32
	Astraisoflavanin	18.37	-0.76	0.86
	Mucronulatol	4.22	0.93	0.26
	astrachrysoside A	24.55	-1.93	0.1
	Caffeate	54.97	0.27	0.05
	rutin	3.2	-1.93	0.68
	Lariciresinol	5.53	0.27	0.38
	Calycosin	47.75	0.52	0.24
	3'-Hydroxy-4'-methoxyisoflavone-7-O-beta-D-glucoside	10.05	-0.93	0.81
	astrasieversianin XV	11.19	-2.72	0.07
	XLS	51.08	-1.27	0.02
	nicotinic acid	47.65	0.34	0.02
	kaempferol	41.88	0.26	0.24
	rhamnocitrin-3-O-glucoside	2.87	-1.34	0.76
	RAM	50.5	-1.21	0.04
	asernestioside A	11.07	-3.03	0.03
	asernestioside A_qt	24.55	-1.95	0.1
	asernestioside B	12.54	-2.86	0.03
	asernestioside B_qt	14.03	-1.81	0.09
	Crystal VI	83.96	-0.88	0.02
	betaine	40.92	-0.77	0.01
	coumarin	29.17	1.2	0.04
	linolenic acid	45.01	1.21	0.15
	FA	68.96	-1.5	0.71
	acetylastragaloside I	43.54	-2.18	0.09
	acetylastragaloside I_qt	30.75	-1.07	0.17
	(Z)-1-(2,4-dihydroxyphenyl)-3-(4-hydroxyphenyl)prop-2-en-1-one	87.51	0.2	0.15
	Hirsutrin	1.86	-1.66	0.77
	(3R)-3-(2-hydroxy-3,4-dimethoxyphenyl)chroman-7-ol	67.67	0.96	0.26
	isomucronulatol-7,2'-di-O-glucosiole	49.28	-2.22	0.62
	isomucronulatol-7,2'-di-O-glucosiole_qt	23.42	-0.66	0.79
	LUPENONE	11.66	1.48	0.78
	1,7-Dihydroxy-3,9-dimethoxy pterocarpene	39.05	0.89	0.48
	L-	47.64	-0.49	0.03
	Prolinum	77.57	0.22	0.01
	palmitic acid	19.3	1.09	0.1
	quercetin	46.43	0.05	0.28

## Sheet: Sheet2
Molecule Name	OB (%)	Caco-2	DL
vanillic acid	35.47	0.43	0.04
EIC	41.9	1.16	0.14
Mairin	55.38	0.73	0.78
Heriguard	11.93	-1.03	0.33
Jaranol	50.83	0.61	0.29
Rhamnocitrin	12.9	0.48	0.27
alexandrin	20.63	-0.2	0.63
hederagenin	36.91	1.32	0.75
(3S,8S,9S,10R,13R,14S,17R)-10,13-dimethyl-17-[(2R,5S)-5-propan-2-yloctan-2-yl]-2,3,4,7,8,9,11,12,14,15,16,17-dodecahydro-1H-cyclopenta[a]phenanthren-3-ol	36.23	1.45	0.78
isorhamnetin	49.6	0.31	0.31
lupeol	12.12	1.46	0.78
3,9-di-O-methylnissolin	53.74	1.18	0.48
3-Hydroxy-2-picoline	62.47	1.05	0.02
(2S)-4-methoxy-7-methyl-2-[1-methyl-1-[(2S,3R,4S,5S,6R)-3,4,5-trihydroxy-6-methylol-tetrahydropyran-2-yl]oxy-ethyl]-2,3-dihydrofuro[3,2-g]chromen-5-one	5.38	-0.8	0.81
5'-hydroxyiso-muronulatol-2',5'-di-O-glucoside	41.72	-2.47	0.69
5'-hydroxyiso-muronulatol-2',5'-di-O-glucoside_qt	3.65	-1.11	0.8
7,2'-dihydroxy-3',4'-dimethoxyisoflavone-7-O-β-D-glucoside	16.16	-0.87	0.86
7-hydroxy-3-(2-hydroxy-3,4-dimethoxy-phenyl)chromone	5.45	0.58	0.3
7-O-methylisomucronulatol	74.69	1.08	0.3
9,10-dimethoxypterocarpan-3-O-β-D-glucoside	36.74	-0.63	0.92
(6aR,11aR)-9,10-dimethoxy-6a,11a-dihydro-6H-benzofurano[3,2-c]chromen-3-ol	64.26	0.93	0.42
13-hydroxy-9,11-octadecadienoic acid	35.6	0.44	0.17
Arabinose,d	1.87	-1.59	0.02
D-Galacturonic acid, homopolymer	29.75	-2	0.04
DL-Glucuronic acid	3.35	-1.91	0.04
isoferulic acid	50.83	0.49	0.06
Fucopyranose, L-	42.51	-1.32	0.03
Bifendate	31.1	0.15	0.67
gamma-aminobutyric acid	24.09	-0.26	0.01
FERULIC ACID (CIS)	54.97	0.53	0.06
daidzein	19.44	0.59	0.19
Ononin	11.52	-0.74	0.78
formononetin	69.67	0.78	0.21
Soyasaponin I	2.06	-2.75	0.05
choline	0.47	0.86	0.01
GGB	54.95	-0.72	0.03
(+)-Syringaresinol	3.29	0.47	0.72
cis-p-Coumarate	45.98	0.46	0.04
isoflavanone	109.99	0.53	0.3
Docosanoate	15.69	1.21	0.26
Flavaxin	18.18	-1.52	0.5
astragalosideI	46.79	-2.28	0.11
astragalosideI_qt	12.34	-1.15	0.2
astragalosideII	46.06	-2.05	0.13
astragalosideII_qt	11.55	-1.05	0.25
astragalosideⅢ	31.83	-2.26	0.1
astragalosideⅢ_qt	5.35	-1.26	0.32
astragalosideⅣ	22.5	-2.11	0.15
astragalosideⅣ_qt	7.07	-1.11	0.32
AstragalosideIV	17.74	-2.22	0.15
AstragalosideIV_qt	7.07	-0.85	0.32
Astraisoflavanin	18.37	-0.76	0.86
Mucronulatol	4.22	0.93	0.26
astrachrysoside A	24.55	-1.93	0.1
Caffeate	54.97	0.27	0.05
rutin	3.2	-1.93	0.68
Lariciresinol	5.53	0.27	0.38
Calycosin	47.75	0.52	0.24
3'-Hydroxy-4'-methoxyisoflavone-7-O-beta-D-glucoside	10.05	-0.93	0.81
astrasieversianin XV	11.19	-2.72	0.07
XLS	51.08	-1.27	0.02
nicotinic acid	47.65	0.34	0.02
kaempferol	41.88	0.26	0.24
rhamnocitrin-3-O-glucoside	2.87	-1.34	0.76
RAM	50.5	-1.21	0.04
asernestioside A	11.07	-3.03	0.03
asernestioside A_qt	24.55	-1.95	0.1
asernestioside B	12.54	-2.86	0.03
asernestioside B_qt	14.03	-1.81	0.09
Crystal VI	83.96	-0.88	0.02
betaine	40.92	-0.77	0.01
coumarin	29.17	1.2	0.04
linolenic acid	45.01	1.21	0.15
FA	68.96	-1.5	0.71
acetylastragaloside I	43.54	-2.18	0.09
acetylastragaloside I_qt	30.75	-1.07	0.17
(Z)-1-(2,4-dihydroxyphenyl)-3-(4-hydroxyphenyl)prop-2-en-1-one	87.51	0.2	0.15
Hirsutrin	1.86	-1.66	0.77
(3R)-3-(2-hydroxy-3,4-dimethoxyphenyl)chroman-7-ol	67.67	0.96	0.26
isomucronulatol-7,2'-di-O-glucosiole	49.28	-2.22	0.62
isomucronulatol-7,2'-di-O-glucosiole_qt	23.42	-0.66	0.79
LUPENONE	11.66	1.48	0.78
1,7-Dihydroxy-3,9-dimethoxy pterocarpene	39.05	0.89	0.48
L-	47.64	-0.49	0.03
Prolinum	77.57	0.22	0.01
palmitic acid	19.3	1.09	0.1
quercetin	46.43	0.05	0.28
