# Supplementary material for: Uncovering the Pharmacological Mechanism of Astragalus Salvia Compound on Pregnancy-Induced Hypertension Syndrome by a Network Pharmacology Approach
Source: Sci Rep. 2017 Dec 4;7:16849. doi: 10.1038/s41598-017-17139-x (PMC5715142; doi:10.1038/s41598-017-17139-x)
Supplement: Supplementary file 10 — Table S10 [file 41598_2017_17139_MOESM10_ESM.xlsx]

## Sheet: Sheet1
Table S10 PIH targets
ACE
ADA
ADD1
ADIPOQ
ADM
ADRB2
ADRBK1
AGT
AGTR1
ALB
ANGPT1
ANGPT2
ANGPTL6
APLN
APOC3
APOE
APOH
C19orf33
C4A
CALCA
CALCRL
CAT
CETP
CFB
CGA
CGB5
CGB7
CHRNA7
CMA1
COMT
CORIN
CP
CPB2
CRH
CRHBP
CYP11B2
CYP19A1
DBH
ECE1
EDN1
ENG
ENPP2
EPHX1
ERVFRD-1
ERVH48-1
ESR1
F2
F5
FABP4
FLT1
FN1
G6PD
GALNT15
GCM1
GNAQ
GPR182
GSR
HADHA
HGF
HIF1A
HLA-G
HMOX2
HSD11B2
ICAM1
IFNG
IGFBP1
IL3
IL6
INS
ITGA2
ITGAM
KDR
KLK1
KNG1
LEP
LEPQTL1
LEPR
LGALS13
LIPC
LIPE
LNPEP
LPL
MMP1
MMP2
MMP9
MTHFR
NAMPT
NM
NOS3
NOSTRIN
NPPA
NPPB
NR3C2
NUDT6
OXT
PAPPA
PDGFA
PEE1
PGF
PIGF
PIH2
PLAC1
PPARG
PPP1R3A
PTGIR
PTGIS
PTGS2
PTH
RAMP2
RBP4
REN
RETN
SELP
SERPINB2
SERPINC1
SERPINE1
SERPING1
SOD1
STOX1
TAC3
TBXAS1
TEK
TGFB3
THBD
THPO
TIMP1
TIMP2
TNF
VCAM1
VEGFA
VWF
